# Supplementary material for: Harnessing New Tools for Old Challenges: Optimising Neat Plasma Proteomics with Automation and Gas-Phase Fractionation
Source: ACS Meas Sci Au. 2026 Jan 5;6(1):224–37. doi: 10.1021/acsmeasuresciau.5c00166 (PMC12921592; doi:10.1021/acsmeasuresciau.5c00166)
Supplement: Supplementary file 2 [file tg5c00166_si_002.xlsx]

## Sheet: Default
#MS Type	Cycle Id	Start IM [1/K0]	End IM [1/K0]	Start Mass [m/z]	End Mass [m/z]	CE [eV]
MS1	0	-	-	-	-	-
PASEF	1	0.64	0.83	400	425	-
PASEF	1	0.83	1.01	600	625	-
PASEF	1	1.01	1.37	800	825	-
PASEF	2	0.64	0.85	425	450	-
PASEF	2	0.85	1.04	625	650	-
PASEF	2	1.04	1.37	825	850	-
PASEF	3	0.64	0.87	450	475	-
PASEF	3	0.87	1.06	650	675	-
PASEF	3	1.06	1.37	850	875	-
PASEF	4	0.64	0.9	475	500	-
PASEF	4	0.9	1.09	675	700	-
PASEF	4	1.09	1.37	875	900	-
PASEF	5	0.64	0.92	500	525	-
PASEF	5	0.92	1.11	700	725	-
PASEF	5	1.11	1.37	900	925	-
PASEF	6	0.64	0.94	525	550	-
PASEF	6	0.94	1.13	725	750	-
PASEF	6	1.13	1.37	925	950	-
PASEF	7	0.64	0.97	550	575	-
PASEF	7	0.97	1.16	750	775	-
PASEF	7	1.16	1.37	950	975	-
PASEF	8	0.64	0.99	575	600	-
PASEF	8	0.99	1.18	775	800	-
PASEF	8	1.18	1.37	975	1000	-

## Sheet: Default Short
#MS Type	Cycle Id	Start IM [1/K0]	End IM [1/K0]	Start Mass [m/z]	End Mass [m/z]	CE [eV]
MS1	0	-	-	-	-	-
PASEF	1	0.85	0.8911	475	500	-
PASEF	1	0.893	1.0446	675	700	-
PASEF	1	1.0465	1.1981	875	900	-
PASEF	2	0.85	0.9103	500	525	-
PASEF	2	0.9122	1.0638	700	725	-
PASEF	2	1.0657	1.2173	900	925	-
PASEF	3	0.85	0.9295	525	550	-
PASEF	3	0.9314	1.083	725	750	-
PASEF	3	1.0849	1.2365	925	950	-
PASEF	4	0.85	0.9487	550	575	-
PASEF	4	0.9506	1.1022	750	775	-
PASEF	4	1.1041	1.2557	950	975	-
PASEF	5	0.85	0.9679	575	600	-
PASEF	5	0.9698	1.1214	775	800	-
PASEF	5	1.1233	1.2749	975	1000	-
PASEF	6	0.85	0.9871	600	625	-
PASEF	6	0.989	1.1406	800	825	-
PASEF	7	0.8547	1.0063	625	650	-
PASEF	7	1.0082	1.1598	825	850	-
PASEF	8	0.8738	1.0255	650	675	-
PASEF	8	1.0273	1.179	850	875	-

## Sheet: Optimised 1
#MS Type	Cycle Id	Start IM [1/K0]	End IM [1/K0]	Start Mass [m/z]	End Mass [m/z]	CE [eV]
MS1	0	-	-	-	-	-
PASEF	1	0.6724	0.8788	392.34	424.1	-
PASEF	1	0.9104	1.0995	709.98	741.75	-
PASEF	1	1.1303	1.2983	995.87	1027	-
PASEF	2	0.6904	0.9008	424.1	455.87	-
PASEF	2	0.9348	1.1216	741.75	773.51	-
PASEF	3	0.7148	0.9229	455.87	487.63	-
PASEF	3	0.9593	1.1437	773.51	805.28	-
PASEF	4	0.7393	0.945	487.63	519.4	-
PASEF	4	0.9837	1.1658	805.28	837.04	-
PASEF	5	0.7637	0.9671	519.4	551.16	-
PASEF	5	1.0081	1.1879	837.04	868.81	-
PASEF	6	0.7882	0.9891	551.16	582.93	-
PASEF	6	1.0326	1.2099	868.81	900.57	-
PASEF	7	0.8126	1.0112	582.93	614.69	-
PASEF	7	1.057	1.232	900.57	932.34	-
PASEF	8	0.837	1.0333	614.69	646.46	-
PASEF	8	1.0815	1.2541	932.34	964.1	-
PASEF	9	0.8615	1.0554	646.46	678.22	-
PASEF	9	1.1059	1.2762	964.1	995.87	-
PASEF	10	0.8859	1.0775	678.22	709.98	-

## Sheet: Optimised 2
#MS Type	Cycle Id	Start IM [1/K0]	End IM [1/K0]	Start Mass [m/z]	End Mass [m/z]	CE [eV]
MS1	0	-	-	-	-	-
PASEF	1	0.6728	0.9056	392.37	418.37	-
PASEF	1	0.9287	1.1519	767.37	793.37	-
PASEF	2	0.6899	0.922	417.37	443.37	-
PASEF	2	0.9457	1.1683	792.37	818.37	-
PASEF	3	0.7069	0.9384	442.37	468.37	-
PASEF	3	0.9628	1.1847	817.37	843.37	-
PASEF	4	0.724	0.9548	467.37	493.37	-
PASEF	4	0.9798	1.2011	842.37	868.37	-
PASEF	5	0.7411	0.9713	492.37	518.37	-
PASEF	5	0.9969	1.2175	867.37	893.37	-
PASEF	6	0.7581	0.9877	517.37	543.37	-
PASEF	6	1.0139	1.234	892.37	918.37	-
PASEF	7	0.7752	1.0041	542.37	568.37	-
PASEF	7	1.031	1.2504	917.37	943.37	-
PASEF	8	0.7922	1.0205	567.37	593.37	-
PASEF	8	1.048	1.2668	942.37	968.37	-
PASEF	9	0.8093	1.0369	592.37	618.37	-
PASEF	9	1.0651	1.2832	967.37	993.37	-
PASEF	10	0.8263	1.0534	617.37	643.37	-
PASEF	10	1.0822	1.2996	992.37	1018.37	-
PASEF	11	0.8434	1.0698	642.37	668.37	-
PASEF	12	0.8604	1.0862	667.37	693.37	-
PASEF	13	0.8775	1.1026	692.37	718.37	-
PASEF	14	0.8945	1.119	717.37	743.37	-
PASEF	15	0.9116	1.1355	742.37	768.37	-

## Sheet: Final
#MS Type	Cycle Id	Start IM [1/K0]	End IM [1/K0]	Start Mass [m/z]	End Mass [m/z]	CE [eV]
MS1	0	-	-	-	-	-
PASEF	1	0.6728	0.9049	392.37	417.37	-
PASEF	1	0.9184	1.1414	752.37	777.37	-
PASEF	2	0.6892	0.9207	416.37	441.37	-
PASEF	2	0.9348	1.1571	776.37	801.37	-
PASEF	3	0.7056	0.9365	440.37	465.37	-
PASEF	3	0.9512	1.1729	800.37	825.37	-
PASEF	4	0.722	0.9522	464.37	489.37	-
PASEF	4	0.9675	1.1887	824.37	849.37	-
PASEF	5	0.7383	0.968	488.37	513.37	-
PASEF	5	0.9839	1.2044	848.37	873.37	-
PASEF	6	0.7547	0.9837	512.37	537.37	-
PASEF	6	1.0003	1.2202	872.37	897.37	-
PASEF	7	0.7711	0.9995	536.37	561.37	-
PASEF	7	1.0167	1.2359	896.37	921.37	-
PASEF	8	0.7874	1.0153	560.37	585.37	-
PASEF	8	1.033	1.2517	920.37	945.37	-
PASEF	9	0.8038	1.031	584.37	609.37	-
PASEF	9	1.0494	1.2675	944.37	969.37	-
PASEF	10	0.8202	1.0468	608.37	633.37	-
PASEF	10	1.0658	1.2832	968.37	993.37	-
PASEF	11	0.8366	1.0626	632.37	657.37	-
PASEF	11	1.0822	1.299	992.37	1017.37	-
PASEF	12	0.8529	1.0783	656.37	681.37	-
PASEF	13	0.8693	1.0941	680.37	705.37	-
PASEF	14	0.8857	1.1098	704.37	729.37	-
PASEF	15	0.9021	1.1256	728.37	753.37	-

## Sheet: py_diAID
#MS Type	Cycle Id	Start IM [1/K0]	End IM [1/K0]	Start Mass [m/z]	End Mass [m/z]	CE [eV]
MS1	0	-	-	-	-	-
PASEF	1	0.65	0.86	300.53	425.76	-
PASEF	1	0.86	1.35	630.51	661	-
PASEF	2	0.65	0.89	425.76	456.21	-
PASEF	2	0.89	1.35	661	694.86	-
PASEF	3	0.65	0.91	456.21	489.25	-
PASEF	3	0.91	1.35	694.86	730.9	-
PASEF	4	0.65	0.93	489.25	517.83	-
PASEF	4	0.93	1.35	730.9	771.07	-
PASEF	5	0.65	0.94	517.83	545.3	-
PASEF	5	0.94	1.35	771.07	817.9	-
PASEF	6	0.65	0.96	545.3	571.98	-
PASEF	6	0.96	1.35	817.9	872.93	-
PASEF	7	0.65	0.99	571.98	600.61	-
PASEF	7	0.99	1.35	872.93	963.51	-
PASEF	8	0.65	1.04	600.61	630.51	-
PASEF	8	1.04	1.35	963.51	1199.08	-

## Sheet: Diagonal
type	mobility pos.1 [1/K0]	mass pos.1 start [m/z]	mass pos.1 end [m/z]	mobility pos.2 [1/K0]	mass pos.2 start [m/z]
ms	-	-	-	-	-
diagonal	0.65	124.3	161.8	1.6	1546.4
diagonal	0.65	161.8	199.3	1.6	1583.9
diagonal	0.65	199.3	236.8	1.6	1621.4
diagonal	0.65	236.8	274.3	1.6	1658.9

## Sheet: Library generation
Scheme	Author	Citation	DOI	Information
GPF DIA-PASEF scheme comprising 7 fractions	Penny et al.	A gas phase fractionation acquisition scheme integrating ion mobility for rapid diaPASEF library generation. Penny, J., Arefian, M., Schroeder, G. N., Bengoechea, J. A., & Collins, B. C. (2023). Proteomics, 23, e2200038.	https://doi.org/10.1002/pmic.202200038	Scheme available at Supporting Information: SuppMat 02-09.
GPF DIA-PASEF scheme comprising 5 fractions	Rice et al.	Optimizing data-independent acquisition (DIA) spectral library workflows for plasma proteomics studies. Rice, S. J., & Belani, C. P. (2022). Proteomics, 22, e2200125.	https://doi.org/10.1002/pmic.202200125	Scheme available at Supporting Information: Table S2.
Four range DDA-PASEF GPF scheme	Guergues et al.	Enhancement of Proteome Coverage by Ion Mobility Fractionation Coupled to PASEF on a TIMS–QTOF Instrument. Jennifer Guergues, Jessica Wohlfahrt, and Stanley M. Stevens Jr. Journal of Proteome Research 2022 21 (8), 2036-2044	https://doi.org/10.1021/acs.jproteome.2c00336	Scheme available at Supporting Information: TIMS ranges (XLSX).
