# Supplementary material for: Harnessing New Tools for Old Challenges: Optimising Neat Plasma Proteomics with Automation and Gas-Phase Fractionation
Source: ACS Meas Sci Au. 2026 Jan 5;6(1):224–37. doi: 10.1021/acsmeasuresciau.5c00166 (PMC12921592; doi:10.1021/acsmeasuresciau.5c00166)
Supplement: Supplementary file 3 [file tg5c00166_si_003.xlsx]

## Sheet: Auto Evotip Loading
Manual				Auto + B				Auto
Protein	Description	Gene		Protein	Description	Gene		Protein	Description	Gene
P04217	alpha-1-B glycoprotein	A1BG		P04217	alpha-1-B glycoprotein	A1BG		P04217	alpha-1-B glycoprotein	A1BG
P01023	alpha-2-macroglobulin	A2M		P01023	alpha-2-macroglobulin	A2M		P01023	alpha-2-macroglobulin	A2M
Q9UBJ2	ATP binding cassette subfamily D member 2	ABCD2		Q9NP78	ATP binding cassette subfamily B member 9	ABCB9		P42765	acetyl-CoA acyltransferase 2	ACAA2
P42765	acetyl-CoA acyltransferase 2	ACAA2		P42765	acetyl-CoA acyltransferase 2	ACAA2		P62736	actin alpha 2, smooth muscle	ACTA2
P62736	actin alpha 2, smooth muscle	ACTA2		P62736	actin alpha 2, smooth muscle	ACTA2		P60709	actin beta	ACTB
P60709	actin beta	ACTB		P60709	actin beta	ACTB		P63261	actin gamma 1	ACTG1
P63261	actin gamma 1	ACTG1		P63261	actin gamma 1	ACTG1		Q15848	adiponectin, C1Q and collagen domain containing	ADIPOQ
Q15848	adiponectin, C1Q and collagen domain containing	ADIPOQ		Q6UY14	ADAMTS like 4	ADAMTSL4		P43652	afamin	AFM
P43652	afamin	AFM		Q15848	adiponectin, C1Q and collagen domain containing	ADIPOQ		P01019	angiotensinogen	AGT
P01019	angiotensinogen	AGT		P43652	afamin	AFM		P02765	alpha 2-HS glycoprotein	AHSG
P02765	alpha 2-HS glycoprotein	AHSG		O15120	1-acylglycerol-3-phosphate O-acyltransferase 2	AGPAT2		P02768	albumin	ALB
P02768	albumin	ALB		P01019	angiotensinogen	AGT		P02760	alpha-1-microglobulin/bikunin precursor	AMBP
P02760	alpha-1-microglobulin/bikunin precursor	AMBP		P02765	alpha 2-HS glycoprotein	AHSG		Q9P2G1	ankyrin repeat and IBR domain containing 1	ANKIB1
P02743	amyloid P component, serum	APCS		P02768	albumin	ALB		P15144	alanyl aminopeptidase, membrane	ANPEP
P02647	apolipoprotein A1	APOA1		P02760	alpha-1-microglobulin/bikunin precursor	AMBP		P02743	amyloid P component, serum	APCS
P02652	apolipoprotein A2	APOA2		Q9P2G1	ankyrin repeat and IBR domain containing 1	ANKIB1		P02647	apolipoprotein A1	APOA1
P06727	apolipoprotein A4	APOA4		P02743	amyloid P component, serum	APCS		P02652	apolipoprotein A2	APOA2
P04114	apolipoprotein B	APOB		P02647	apolipoprotein A1	APOA1		P06727	apolipoprotein A4	APOA4
P02654	apolipoprotein C1	APOC1		P02652	apolipoprotein A2	APOA2		P04114	apolipoprotein B	APOB
P02655	apolipoprotein C2	APOC2		P06727	apolipoprotein A4	APOA4		P02654	apolipoprotein C1	APOC1
P02656	apolipoprotein C3	APOC3		P04114	apolipoprotein B	APOB		P02655	apolipoprotein C2	APOC2
P55056	apolipoprotein C4	APOC4		P02654	apolipoprotein C1	APOC1		P02656	apolipoprotein C3	APOC3
P05090	apolipoprotein D	APOD		P02655	apolipoprotein C2	APOC2		P55056	apolipoprotein C4	APOC4
P02649	apolipoprotein E	APOE		P02656	apolipoprotein C3	APOC3		P05090	apolipoprotein D	APOD
Q13790	apolipoprotein F	APOF		P55056	apolipoprotein C4	APOC4		P02649	apolipoprotein E	APOE
P02749	apolipoprotein H	APOH		P05090	apolipoprotein D	APOD		Q13790	apolipoprotein F	APOF
O14791	apolipoprotein L1	APOL1		P02649	apolipoprotein E	APOE		P02749	apolipoprotein H	APOH
O95445	apolipoprotein M	APOM		Q13790	apolipoprotein F	APOF		O14791	apolipoprotein L1	APOL1
O95376	ariadne RBR E3 ubiquitin protein ligase 2	ARIH2		P02749	apolipoprotein H	APOH		O95445	apolipoprotein M	APOM
O75882	attractin	ATRN		O14791	apolipoprotein L1	APOL1		P53367	ARF interacting protein 1	ARFIP1
P25311	alpha-2-glycoprotein 1, zinc-binding	AZGP1		O95445	apolipoprotein M	APOM		Q9H0Y0	autophagy related 10	ATG10
P61769	beta-2-microglobulin	B2M		P53367	ARF interacting protein 1	ARFIP1		O75882	attractin	ATRN
P06276	butyrylcholinesterase	BCHE		O75882	attractin	ATRN		P25311	alpha-2-glycoprotein 1, zinc-binding	AZGP1
P43251	biotinidase	BTD		P25311	alpha-2-glycoprotein 1, zinc-binding	AZGP1		P61769	beta-2-microglobulin	B2M
P02745	complement C1q A chain	C1QA		P61769	beta-2-microglobulin	B2M		P06276	butyrylcholinesterase	BCHE
P02746	complement C1q B chain	C1QB		P06276	butyrylcholinesterase	BCHE		P43251	biotinidase	BTD
P02747	complement C1q C chain	C1QC		P43251	biotinidase	BTD		P02745	complement C1q A chain	C1QA
P00736	complement C1r	C1R		P02745	complement C1q A chain	C1QA		P02746	complement C1q B chain	C1QB
Q9NZP8	complement C1r subcomponent like	C1RL		P02746	complement C1q B chain	C1QB		P02747	complement C1q C chain	C1QC
P09871	complement C1s	C1S		P02747	complement C1q C chain	C1QC		P00736	complement C1r	C1R
P06681	complement C2	C2		P00736	complement C1r	C1R		Q9NZP8	complement C1r subcomponent like	C1RL
P01024	complement C3	C3		Q9NZP8	complement C1r subcomponent like	C1RL		P09871	complement C1s	C1S
P0C0L4	complement C4A (Chido/Rodgers blood group)	C4A		P09871	complement C1s	C1S		P06681	complement C2	C2
P04003	complement component 4 binding protein alpha	C4BPA		P06681	complement C2	C2		P01024	complement C3	C3
P20851	complement component 4 binding protein beta	C4BPB		P01024	complement C3	C3		P0C0L4	complement C4A (Chido/Rodgers blood group)	C4A
P0C0L5	complement component 4B (Chido/Rodgers blood group), copy 2	C4B_2		P0C0L4	complement C4A (Chido/Rodgers blood group)	C4A		P04003	complement component 4 binding protein alpha	C4BPA
P01031	complement C5	C5		P04003	complement component 4 binding protein alpha	C4BPA		P20851	complement component 4 binding protein beta	C4BPB
P13671	complement C6	C6		P20851	complement component 4 binding protein beta	C4BPB		P0C0L5	complement component 4B (Chido/Rodgers blood group), copy 2	C4B_2
P10643	complement C7	C7		P0C0L5	complement component 4B (Chido/Rodgers blood group), copy 2	C4B_2		P01031	complement C5	C5
P07357	complement C8 alpha chain	C8A		P01031	complement C5	C5		P13671	complement C6	C6
P07358	complement C8 beta chain	C8B		P13671	complement C6	C6		P10643	complement C7	C7
P07360	complement C8 gamma chain	C8G		P10643	complement C7	C7		P07357	complement C8 alpha chain	C8A
P02748	complement C9	C9		P07357	complement C8 alpha chain	C8A		P07358	complement C8 beta chain	C8B
P00915	carbonic anhydrase 1	CA1		P07358	complement C8 beta chain	C8B		P07360	complement C8 gamma chain	C8G
P08571	CD14 molecule	CD14		P07360	complement C8 gamma chain	C8G		P02748	complement C9	C9
O43866	CD5 molecule like	CD5L		P02748	complement C9	C9		Q99832	chaperonin containing TCP1 subunit 7	CCT7
P33151	cadherin 5	CDH5		Q9H257	caspase recruitment domain family member 9	CARD9		P08571	CD14 molecule	CD14
P11597	cholesteryl ester transfer protein	CETP		Q99832	chaperonin containing TCP1 subunit 7	CCT7		O43866	CD5 molecule like	CD5L
P00751	complement factor B	CFB		P08571	CD14 molecule	CD14		P33151	cadherin 5	CDH5
P08603	complement factor H	CFH		O43866	CD5 molecule like	CD5L		P11597	cholesteryl ester transfer protein	CETP
Q03591	complement factor H related 1	CFHR1		Q99459	cell division cycle 5 like	CDC5L		P00751	complement factor B	CFB
P36980	complement factor H related 2	CFHR2		P11597	cholesteryl ester transfer protein	CETP		P00746	complement factor D	CFD
Q92496	complement factor H related 4	CFHR4		P00751	complement factor B	CFB		P08603	complement factor H	CFH
Q9BXR6	complement factor H related 5	CFHR5		P00746	complement factor D	CFD		Q03591	complement factor H related 1	CFHR1
P05156	complement factor I	CFI		P08603	complement factor H	CFH		P36980	complement factor H related 2	CFHR2
P27918	complement factor properdin	CFP		Q03591	complement factor H related 1	CFHR1		Q92496	complement factor H related 4	CFHR4
P05452	C-type lectin domain family 3 member B	CLEC3B		P36980	complement factor H related 2	CFHR2		Q9BXR6	complement factor H related 5	CFHR5
P10909	clusterin	CLU		Q92496	complement factor H related 4	CFHR4		P05156	complement factor I	CFI
Q96KN2	carnosine dipeptidase 1	CNDP1		Q9BXR6	complement factor H related 5	CFHR5		P27918	complement factor properdin	CFP
P12111	collagen type VI alpha 3 chain	COL6A3		P05156	complement factor I	CFI		P05452	C-type lectin domain family 3 member B	CLEC3B
P00450	ceruloplasmin	CP		P27918	complement factor properdin	CFP		P10909	clusterin	CLU
Q96IY4	carboxypeptidase B2	CPB2		P05452	C-type lectin domain family 3 member B	CLEC3B		Q96KN2	carnosine dipeptidase 1	CNDP1
P15169	carboxypeptidase N subunit 1	CPN1		P10909	clusterin	CLU		P00450	ceruloplasmin	CP
P22792	carboxypeptidase N subunit 2	CPN2		Q96KN2	carnosine dipeptidase 1	CNDP1		Q96IY4	carboxypeptidase B2	CPB2
P54108	cysteine rich secretory protein 3	CRISP3		P00450	ceruloplasmin	CP		P15169	carboxypeptidase N subunit 1	CPN1
P02741	C-reactive protein	CRP		Q96IY4	carboxypeptidase B2	CPB2		P22792	carboxypeptidase N subunit 2	CPN2
Q9NQ79	cartilage acidic protein 1	CRTAC1		P15169	carboxypeptidase N subunit 1	CPN1		P54108	cysteine rich secretory protein 3	CRISP3
Q8TAV3	cytochrome P450 family 2 subfamily W member 1	CYP2W1		P22792	carboxypeptidase N subunit 2	CPN2		P02741	C-reactive protein	CRP
Q16610	extracellular matrix protein 1	ECM1		P54108	cysteine rich secretory protein 3	CRISP3		Q9NQ79	cartilage acidic protein 1	CRTAC1
Q12805	EGF-like fibulin extracellular matrix protein 1	EFEMP1		P02741	C-reactive protein	CRP		P07333	colony stimulating factor 1 receptor	CSF1R
P06733	enolase 1	ENO1		Q9NQ79	cartilage acidic protein 1	CRTAC1		P01034	cystatin C	CST3
P00742	coagulation factor X	F10		Q8TAV3	cytochrome P450 family 2 subfamily W member 1	CYP2W1		P07339	cathepsin D	CTSD
P00748	coagulation factor XII	F12		P09172	dopamine beta-hydroxylase	DBH		P09172	dopamine beta-hydroxylase	DBH
P00488	coagulation factor XIII A chain	F13A1		Q16610	extracellular matrix protein 1	ECM1		Q16610	extracellular matrix protein 1	ECM1
P05160	coagulation factor XIII B chain	F13B		P68104	eukaryotic translation elongation factor 1 alpha 1	EEF1A1		P68104	eukaryotic translation elongation factor 1 alpha 1	EEF1A1
P00734	coagulation factor II, thrombin	F2		P13639	eukaryotic translation elongation factor 2	EEF2		P13639	eukaryotic translation elongation factor 2	EEF2
P12259	coagulation factor V	F5		Q12805	EGF-like fibulin extracellular matrix protein 1	EFEMP1		Q12805	EGF-like fibulin extracellular matrix protein 1	EFEMP1
P00740	coagulation factor IX	F9		P60842	eukaryotic translation initiation factor 4A1	EIF4A1		Q9P2K8	eukaryotic translation initiation factor 2 alpha kinase 4	EIF2AK4
Q9NYQ8	FAT atypical cadherin 2	FAT2		P06733	enolase 1	ENO1		P60842	eukaryotic translation initiation factor 4A1	EIF4A1
P23142	fibulin 1	FBLN1		P00742	coagulation factor X	F10		O95163	elongator acetyltransferase complex subunit 1	ELP1
Q15485	ficolin 2	FCN2		P00748	coagulation factor XII	F12		P06733	enolase 1	ENO1
O75636	ficolin 3	FCN3		P00488	coagulation factor XIII A chain	F13A1		Q9HCS5	erythrocyte membrane protein band 4.1 like 4A	EPB41L4A
Q9UGM5	fetuin B	FETUB		P05160	coagulation factor XIII B chain	F13B		P00742	coagulation factor X	F10
P02671	fibrinogen alpha chain	FGA		P00734	coagulation factor II, thrombin	F2		P00748	coagulation factor XII	F12
P02675	fibrinogen beta chain	FGB		P12259	coagulation factor V	F5		P00488	coagulation factor XIII A chain	F13A1
P02679	fibrinogen gamma chain	FGG		P00740	coagulation factor IX	F9		P05160	coagulation factor XIII B chain	F13B
P02751	fibronectin 1	FN1		P22087	fibrillarin	FBL		P00734	coagulation factor II, thrombin	F2
P04406	glyceraldehyde-3-phosphate dehydrogenase	GAPDH		P23142	fibulin 1	FBLN1		P12259	coagulation factor V	F5
Q8N8V2	guanylate binding protein 7	GBP7		Q9Y6R7	Fc gamma binding protein	FCGBP		P00740	coagulation factor IX	F9
P02774	GC vitamin D binding protein	GC		Q15485	ficolin 2	FCN2		Q9NYQ8	FAT atypical cadherin 2	FAT2
Q9NR23	growth differentiation factor 3	GDF3		O75636	ficolin 3	FCN3		P23142	fibulin 1	FBLN1
Q17RS7	GEN1 Holliday junction 5' flap endonuclease	GEN1		Q9UGM5	fetuin B	FETUB		Q9Y6R7	Fc gamma binding protein	FCGBP
P80108	glycosylphosphatidylinositol specific phospholipase D1	GPLD1		P02671	fibrinogen alpha chain	FGA		Q15485	ficolin 2	FCN2
P22352	glutathione peroxidase 3	GPX3		P02675	fibrinogen beta chain	FGB		O75636	ficolin 3	FCN3
P06396	gelsolin	GSN		P02679	fibrinogen gamma chain	FGG		Q9UGM5	fetuin B	FETUB
O43708	glutathione S-transferase zeta 1	GSTZ1		P02751	fibronectin 1	FN1		P02671	fibrinogen alpha chain	FGA
P04908	H2A clustered histone 4	H2AC4		P04406	glyceraldehyde-3-phosphate dehydrogenase	GAPDH		P02675	fibrinogen beta chain	FGB
A0A2R8Y619	H2B.K variant histone 1	H2BK1		P02774	GC vitamin D binding protein	GC		P02679	fibrinogen gamma chain	FGG
P62805	H4 clustered histone 15	H4C15		P07359	glycoprotein Ib platelet subunit alpha	GP1BA		P02751	fibronectin 1	FN1
Q14520	hyaluronan binding protein 2	HABP2		P80108	glycosylphosphatidylinositol specific phospholipase D1	GPLD1		P04406	glyceraldehyde-3-phosphate dehydrogenase	GAPDH
P69905	hemoglobin subunit alpha 1	HBA1		P22352	glutathione peroxidase 3	GPX3		Q5VVW2	GTPase activating Rap/RanGAP domain like 3	GARNL3
P68871	hemoglobin subunit beta	HBB		P06396	gelsolin	GSN		P02774	GC vitamin D binding protein	GC
P02042	hemoglobin subunit delta	HBD		P04908	H2A clustered histone 4	H2AC4		P07359	glycoprotein Ib platelet subunit alpha	GP1BA
Q04756	HGF activator	HGFAC		A0A2R8Y619	H2B.K variant histone 1	H2BK1		P80108	glycosylphosphatidylinositol specific phospholipase D1	GPLD1
P52272	heterogeneous nuclear ribonucleoprotein M	HNRNPM		P62805	H4 clustered histone 15	H4C15		P22352	glutathione peroxidase 3	GPX3
P00738	haptoglobin	HP		Q14520	hyaluronan binding protein 2	HABP2		P06396	gelsolin	GSN
P00739	haptoglobin-related protein	HPR		P69905	hemoglobin subunit alpha 1	HBA1		P04908	H2A clustered histone 4	H2AC4
P02790	hemopexin	HPX		P68871	hemoglobin subunit beta	HBB		A0A2R8Y619	H2B.K variant histone 1	H2BK1
P04196	histidine rich glycoprotein	HRG		P02042	hemoglobin subunit delta	HBD		P62805	H4 clustered histone 15	H4C15
P13598	intercellular adhesion molecule 2	ICAM2		Q04756	HGF activator	HGFAC		Q14520	hyaluronan binding protein 2	HABP2
P01344	insulin like growth factor 2	IGF2		P52272	heterogeneous nuclear ribonucleoprotein M	HNRNPM		P69905	hemoglobin subunit alpha 1	HBA1
P35858	insulin like growth factor binding protein acid labile subunit	IGFALS		P00738	haptoglobin	HP		P68871	hemoglobin subunit beta	HBB
P17936	insulin like growth factor binding protein 3	IGFBP3		P00739	haptoglobin-related protein	HPR		P02042	hemoglobin subunit delta	HBD
Q16270	insulin like growth factor binding protein 7	IGFBP7		P02790	hemopexin	HPX		Q04756	HGF activator	HGFAC
P15814	immunoglobulin lambda like polypeptide 1	IGLL1		P04196	histidine rich glycoprotein	HRG		P31943	heterogeneous nuclear ribonucleoprotein H1	HNRNPH1
B9A064	immunoglobulin lambda like polypeptide 5	IGLL5		P07900	heat shock protein 90 alpha family class A member 1	HSP90AA1		P52272	heterogeneous nuclear ribonucleoprotein M	HNRNPM
Q9NPH3	interleukin 1 receptor accessory protein	IL1RAP		P38646	heat shock protein family A (Hsp70) member 9	HSPA9		P00738	haptoglobin	HP
P19827	inter-alpha-trypsin inhibitor heavy chain 1	ITIH1		P05362	intercellular adhesion molecule 1	ICAM1		P00739	haptoglobin-related protein	HPR
P19823	inter-alpha-trypsin inhibitor heavy chain 2	ITIH2		P13598	intercellular adhesion molecule 2	ICAM2		P02790	hemopexin	HPX
Q06033	inter-alpha-trypsin inhibitor heavy chain 3	ITIH3		P01344	insulin like growth factor 2	IGF2		P04196	histidine rich glycoprotein	HRG
Q14624	inter-alpha-trypsin inhibitor heavy chain 4	ITIH4		P35858	insulin like growth factor binding protein acid labile subunit	IGFALS		P11021	heat shock protein family A (Hsp70) member 5	HSPA5
P01591	joining chain of multimeric IgA and IgM	JCHAIN		P17936	insulin like growth factor binding protein 3	IGFBP3		P38646	heat shock protein family A (Hsp70) member 9	HSPA9
P03952	kallikrein B1	KLKB1		P15814	immunoglobulin lambda like polypeptide 1	IGLL1		P13598	intercellular adhesion molecule 2	ICAM2
O14686	lysine methyltransferase 2D	KMT2D		B9A064	immunoglobulin lambda like polypeptide 5	IGLL5		P14735	insulin degrading enzyme	IDE
P01042	kininogen 1	KNG1		Q9NPH3	interleukin 1 receptor accessory protein	IL1RAP		P01344	insulin like growth factor 2	IGF2
P04264	keratin 1	KRT1		Q9NVR2	integrator complex subunit 10	INTS10		P35858	insulin like growth factor binding protein acid labile subunit	IGFALS
P13645	keratin 10	KRT10		P19827	inter-alpha-trypsin inhibitor heavy chain 1	ITIH1		P17936	insulin like growth factor binding protein 3	IGFBP3
P35908	keratin 2	KRT2		P19823	inter-alpha-trypsin inhibitor heavy chain 2	ITIH2		P15814	immunoglobulin lambda like polypeptide 1	IGLL1
Q14525	keratin 33B	KRT33B		Q06033	inter-alpha-trypsin inhibitor heavy chain 3	ITIH3		B9A064	immunoglobulin lambda like polypeptide 5	IGLL5
P35527	keratin 9	KRT9		Q14624	inter-alpha-trypsin inhibitor heavy chain 4	ITIH4		Q9NPH3	interleukin 1 receptor accessory protein	IL1RAP
P18428	lipopolysaccharide binding protein	LBP		P01591	joining chain of multimeric IgA and IgM	JCHAIN		P55103	inhibin subunit beta C	INHBC
P04180	lecithin-cholesterol acyltransferase	LCAT		Q14721	potassium voltage-gated channel subfamily B member 1	KCNB1		P19827	inter-alpha-trypsin inhibitor heavy chain 1	ITIH1
P13796	lymphocyte cytosolic protein 1	LCP1		P03952	kallikrein B1	KLKB1		P19823	inter-alpha-trypsin inhibitor heavy chain 2	ITIH2
Q08380	galectin 3 binding protein	LGALS3BP		P01042	kininogen 1	KNG1		Q06033	inter-alpha-trypsin inhibitor heavy chain 3	ITIH3
O75022	leukocyte immunoglobulin like receptor B3	LILRB3		P04264	keratin 1	KRT1		Q14624	inter-alpha-trypsin inhibitor heavy chain 4	ITIH4
P08519	lipoprotein(a)	LPA		P13645	keratin 10	KRT10		P01591	joining chain of multimeric IgA and IgM	JCHAIN
P02750	leucine rich alpha-2-glycoprotein 1	LRG1		P08779	keratin 16	KRT16		P03952	kallikrein B1	KLKB1
P51884	lumican	LUM		P05783	keratin 18	KRT18		P01042	kininogen 1	KNG1
Q9Y5Y7	lymphatic vessel endothelial hyaluronan receptor 1	LYVE1		P35908	keratin 2	KRT2		P04264	keratin 1	KRT1
P61626	lysozyme	LYZ		O43790	keratin 86	KRT86		P13645	keratin 10	KRT10
Q9UPN3	microtubule actin crosslinking factor 1	MACF1		P35527	keratin 9	KRT9		P05783	keratin 18	KRT18
P48740	MBL associated serine protease 1	MASP1		P18428	lipopolysaccharide binding protein	LBP		P35908	keratin 2	KRT2
O00187	MBL associated serine protease 2	MASP2		P04180	lecithin-cholesterol acyltransferase	LCAT		Q14525	keratin 33B	KRT33B
P26927	macrophage stimulating 1	MST1		P13796	lymphocyte cytosolic protein 1	LCP1		P35527	keratin 9	KRT9
P49321	nuclear autoantigenic sperm protein	NASP		P00338	lactate dehydrogenase A	LDHA		Q9BYR5	keratin associated protein 4-2	KRTAP4-2
Q86UD1	out at first homolog	OAF		P07195	lactate dehydrogenase B	LDHB		P18428	lipopolysaccharide binding protein	LBP
P02763	orosomucoid 1	ORM1		P09382	galectin 1	LGALS1		P04180	lecithin-cholesterol acyltransferase	LCAT
P19652	orosomucoid 2	ORM2		Q08380	galectin 3 binding protein	LGALS3BP		P13796	lymphocyte cytosolic protein 1	LCP1
Q9UHG3	prenylcysteine oxidase 1	PCYOX1		O75022	leukocyte immunoglobulin like receptor B3	LILRB3		P00338	lactate dehydrogenase A	LDHA
P02776	platelet factor 4	PF4		P08519	lipoprotein(a)	LPA		P07195	lactate dehydrogenase B	LDHB
P07737	profilin 1	PFN1		P02750	leucine rich alpha-2-glycoprotein 1	LRG1		Q08380	galectin 3 binding protein	LGALS3BP
Q96PD5	peptidoglycan recognition protein 2	PGLYRP2		P51884	lumican	LUM		O75022	leukocyte immunoglobulin like receptor B3	LILRB3
P01833	polymeric immunoglobulin receptor	PIGR		Q9Y5Y7	lymphatic vessel endothelial hyaluronan receptor 1	LYVE1		P08519	lipoprotein(a)	LPA
Q92569	phosphoinositide-3-kinase regulatory subunit 3	PIK3R3		P61626	lysozyme	LYZ		P02750	leucine rich alpha-2-glycoprotein 1	LRG1
P00747	plasminogen	PLG		P48740	MBL associated serine protease 1	MASP1		P51884	lumican	LUM
P55058	phospholipid transfer protein	PLTP		O00187	MBL associated serine protease 2	MASP2		Q9Y5Y7	lymphatic vessel endothelial hyaluronan receptor 1	LYVE1
Q6UX71	plexin domain containing 2	PLXDC2		P11226	mannose binding lectin 2	MBL2		P61626	lysozyme	LYZ
P27169	paraoxonase 1	PON1		P08493	matrix Gla protein	MGP		Q9UPN3	microtubule actin crosslinking factor 1	MACF1
P02775	pro-platelet basic protein	PPBP		P26927	macrophage stimulating 1	MST1		Q9NR34	mannosidase alpha class 1C member 1	MAN1C1
P32119	peroxiredoxin 2	PRDX2		P49321	nuclear autoantigenic sperm protein	NASP		P48740	MBL associated serine protease 1	MASP1
Q92954	proteoglycan 4	PRG4		Q92570	nuclear receptor subfamily 4 group A member 3	NR4A3		O00187	MBL associated serine protease 2	MASP2
P04070	protein C, inactivator of coagulation factors Va and VIIIa	PROC		P02763	orosomucoid 1	ORM1		P11226	mannose binding lectin 2	MBL2
P07225	protein S	PROS1		P19652	orosomucoid 2	ORM2		P26927	macrophage stimulating 1	MST1
P20742	PZP alpha-2-macroglobulin like	PZP		Q15113	procollagen C-endopeptidase enhancer	PCOLCE		P49321	nuclear autoantigenic sperm protein	NASP
P02753	retinol binding protein 4	RBP4		Q9UHG3	prenylcysteine oxidase 1	PCYOX1		Q9UHC9	NPC1 like intracellular cholesterol transporter 1	NPC1L1
P06702	S100 calcium binding protein A9	S100A9		P02776	platelet factor 4	PF4		Q96CV9	optineurin	OPTN
P0DJI8	serum amyloid A1	SAA1		P07737	profilin 1	PFN1		P02763	orosomucoid 1	ORM1
P35542	serum amyloid A4, constitutive	SAA4		Q96PD5	peptidoglycan recognition protein 2	PGLYRP2		P19652	orosomucoid 2	ORM2
P49908	selenoprotein P	SELENOP		Q6UXB8	peptidase inhibitor 16	PI16		Q15113	procollagen C-endopeptidase enhancer	PCOLCE
P14151	selectin L	SELL		P01833	polymeric immunoglobulin receptor	PIGR		Q9UHG3	prenylcysteine oxidase 1	PCYOX1
Q92854	semaphorin 4D	SEMA4D		P00747	plasminogen	PLG		P02776	platelet factor 4	PF4
P01009	serpin family A member 1	SERPINA1		P55058	phospholipid transfer protein	PLTP		P07737	profilin 1	PFN1
Q9UK55	serpin family A member 10	SERPINA10		P27169	paraoxonase 1	PON1		Q96PD5	peptidoglycan recognition protein 2	PGLYRP2
P01011	serpin family A member 3	SERPINA3		Q15166	paraoxonase 3	PON3		P01833	polymeric immunoglobulin receptor	PIGR
P29622	serpin family A member 4	SERPINA4		P02775	pro-platelet basic protein	PPBP		P00747	plasminogen	PLG
P05154	serpin family A member 5	SERPINA5		Q92954	proteoglycan 4	PRG4		P55058	phospholipid transfer protein	PLTP
P08185	serpin family A member 6	SERPINA6		P04070	protein C, inactivator of coagulation factors Va and VIIIa	PROC		P27169	paraoxonase 1	PON1
P05543	serpin family A member 7	SERPINA7		P07225	protein S	PROS1		Q15166	paraoxonase 3	PON3
P01008	serpin family C member 1	SERPINC1		P22891	protein Z, vitamin K dependent plasma glycoprotein	PROZ		P02775	pro-platelet basic protein	PPBP
P05546	serpin family D member 1	SERPIND1		P56730	serine protease 12	PRSS12		P32119	peroxiredoxin 2	PRDX2
P36955	serpin family F member 1	SERPINF1		P41222	prostaglandin D2 synthase	PTGDS		Q92954	proteoglycan 4	PRG4
P08697	serpin family F member 2	SERPINF2		P20742	PZP alpha-2-macroglobulin like	PZP		P04070	protein C, inactivator of coagulation factors Va and VIIIa	PROC
P05155	serpin family G member 1	SERPING1		O00391	quiescin sulfhydryl oxidase 1	QSOX1		Q9UNN8	protein C receptor	PROCR
P04278	sex hormone binding globulin	SHBG		P13631	retinoic acid receptor gamma	RARG		P07225	protein S	PROS1
Q13103	secreted phosphoprotein 2	SPP2		P02753	retinol binding protein 4	RBP4		P11908	phosphoribosyl pyrophosphate synthetase 2	PRPS2
P37802	transgelin 2	TAGLN2		Q14206	regulator of calcineurin 2	RCAN2		P41222	prostaglandin D2 synthase	PTGDS
P02787	transferrin	TF		P49247	ribose 5-phosphate isomerase A	RPIA		P15151	PVR cell adhesion molecule	PVR
P02786	transferrin receptor	TFRC		Q02543	ribosomal protein L18a	RPL18A		P20742	PZP alpha-2-macroglobulin like	PZP
Q15582	transforming growth factor beta induced	TGFBI		P61513	ribosomal protein L37a	RPL37A		O00391	quiescin sulfhydryl oxidase 1	QSOX1
P07996	thrombospondin 1	THBS1		P15880	ribosomal protein S2	RPS2		Q96S59	RAN binding protein 9	RANBP9
P35443	thrombospondin 4	THBS4		P06702	S100 calcium binding protein A9	S100A9		P02753	retinol binding protein 4	RBP4
O15050	tetratricopeptide repeat and ankyrin repeat containing 1	TRANK1		P0DJI8	serum amyloid A1	SAA1		Q02543	ribosomal protein L18a	RPL18A
O75962	trio Rho guanine nucleotide exchange factor	TRIO		P35542	serum amyloid A4, constitutive	SAA4		P61513	ribosomal protein L37a	RPL37A
P02766	transthyretin	TTR		P49908	selenoprotein P	SELENOP		P06702	S100 calcium binding protein A9	S100A9
Q6EMK4	vasorin	VASN		P14151	selectin L	SELL		P0DJI8	serum amyloid A1	SAA1
P04004	vitronectin	VTN		P01009	serpin family A member 1	SERPINA1		P35542	serum amyloid A4, constitutive	SAA4
P04275	von Willebrand factor	VWF		Q9UK55	serpin family A member 10	SERPINA10		Q96QR1	secretoglobin family 3A member 1	SCGB3A1
P27348	tyrosine 3-monooxygenase/tryptophan 5-monooxygenase activation protein theta	YWHAQ		P01011	serpin family A member 3	SERPINA3		P49908	selenoprotein P	SELENOP
Q96PQ6	zinc finger protein 317	ZNF317		P29622	serpin family A member 4	SERPINA4		P14151	selectin L	SELL
A0A075B6H9				P05154	serpin family A member 5	SERPINA5		P01009	serpin family A member 1	SERPINA1
A0A075B6I0				P08185	serpin family A member 6	SERPINA6		Q9UK55	serpin family A member 10	SERPINA10
A0A075B6I1				P05543	serpin family A member 7	SERPINA7		P01011	serpin family A member 3	SERPINA3
A0A075B6I9				P01008	serpin family C member 1	SERPINC1		P29622	serpin family A member 4	SERPINA4
A0A075B6J9				P05546	serpin family D member 1	SERPIND1		P05154	serpin family A member 5	SERPINA5
A0A075B6K4				P36955	serpin family F member 1	SERPINF1		P08185	serpin family A member 6	SERPINA6
A0A075B6K5				P08697	serpin family F member 2	SERPINF2		P05543	serpin family A member 7	SERPINA7
A0A075B6Q5				P05155	serpin family G member 1	SERPING1		P01008	serpin family C member 1	SERPINC1
A0A075B6R9				P04278	sex hormone binding globulin	SHBG		P05546	serpin family D member 1	SERPIND1
A0A075B6S2				P05141	solute carrier family 25 member 5	SLC25A5		P36955	serpin family F member 1	SERPINF1
A0A087WSX0				P08294	superoxide dismutase 3	SOD3		P08697	serpin family F member 2	SERPINF2
A0A087WSY6				Q13103	secreted phosphoprotein 2	SPP2		P05155	serpin family G member 1	SERPING1
A0A087WW87				P37802	transgelin 2	TAGLN2		P04278	sex hormone binding globulin	SHBG
A0A0A0MRZ8				P02787	transferrin	TF		P05141	solute carrier family 25 member 5	SLC25A5
A0A0A0MS15				P02786	transferrin receptor	TFRC		P12236	solute carrier family 25 member 6	SLC25A6
A0A0A0MT89				Q15582	transforming growth factor beta induced	TGFBI		P08294	superoxide dismutase 3	SOD3
A0A0B4J1U7				P07996	thrombospondin 1	THBS1		P37802	transgelin 2	TAGLN2
A0A0B4J1V0				P35443	thrombospondin 4	THBS4		Q9BXT5	testis expressed 15, meiosis and synapsis associated	TEX15
A0A0B4J1V2				Q96MW7	tigger transposable element derived 1	TIGD1		P02787	transferrin	TF
A0A0B4J1X5				P62328	thymosin beta 4 X-linked	TMSB4X		P02786	transferrin receptor	TFRC
A0A0B4J1X8				P02766	transthyretin	TTR		Q15582	transforming growth factor beta induced	TGFBI
A0A0B4J1Y8				P68363	tubulin alpha 1b	TUBA1B		P07996	thrombospondin 1	THBS1
A0A0B4J1Y9				Q9BQE3	tubulin alpha 1c	TUBA1C		P35443	thrombospondin 4	THBS4
A0A0B4J2D9				P09936	ubiquitin C-terminal hydrolase L1	UCHL1		Q9ULS5	transmembrane and coiled-coil domain family 3	TMCC3
A0A0C4DH25				Q6EMK4	vasorin	VASN		O75962	trio Rho guanine nucleotide exchange factor	TRIO
A0A0C4DH29				P04004	vitronectin	VTN		P02766	transthyretin	TTR
A0A0C4DH31				P04275	von Willebrand factor	VWF		P68363	tubulin alpha 1b	TUBA1B
A0A0C4DH34				Q8TF30	WASP homolog associated with actin, golgi membranes and microtubules	WHAMM		Q9BQE3	tubulin alpha 1c	TUBA1C
A0A0C4DH35				A0A075B6H9				P07437	tubulin beta class I	TUBB
A0A0C4DH36				A0A075B6I0				P0CG47	ubiquitin B	UBB
A0A0C4DH38				A0A075B6I1				Q6EMK4	vasorin	VASN
A0A0C4DH43				A0A075B6I9				P04004	vitronectin	VTN
A0A0C4DH67				A0A075B6J2				P04275	von Willebrand factor	VWF
A0A0J9YX35				A0A075B6J9				Q8TF30	WASP homolog associated with actin, golgi membranes and microtubules	WHAMM
A0A0J9YXX1				A0A075B6K4				P27348	tyrosine 3-monooxygenase/tryptophan 5-monooxygenase activation protein theta	YWHAQ
A0M8Q6				A0A075B6K5				A0A075B6H7
P01593				A0A075B6Q5				A0A075B6H9
P01597				A0A075B6R9				A0A075B6I0
P01599				A0A075B6S2				A0A075B6I1
P01601				A0A087WSX0				A0A075B6I9
P01602				A0A087WSY6				A0A075B6J2
P01619				A0A087WW87				A0A075B6J9
P01700				A0A0A0MRZ8				A0A075B6K4
P01701				A0A0A0MS14				A0A075B6K5
P01703				A0A0A0MS15				A0A075B6Q5
P01704				A0A0A0MT36				A0A075B6R9
P01705				A0A0A0MT89				A0A075B6S2
P01706				A0A0B4J1U7				A0A075B6S9
P01714				A0A0B4J1V0				A0A087WSX0
P01717				A0A0B4J1V2				A0A087WSY6
P01718				A0A0B4J1X5				A0A087WW87
P01721				A0A0B4J1X8				A0A0A0MRZ8
P01742				A0A0B4J1Y8				A0A0A0MS14
P01743				A0A0B4J1Y9				A0A0A0MS15
P01766				A0A0B4J2D9				A0A0A0MT36
P01768				A0A0C4DH24				A0A0A0MT89
P01780				A0A0C4DH25				A0A0B4J1U3
P01782				A0A0C4DH29				A0A0B4J1U7
P01834				A0A0C4DH34				A0A0B4J1V0
P01857				A0A0C4DH35				A0A0B4J1V2
P01859				A0A0C4DH36				A0A0B4J1X5
P01860				A0A0C4DH38				A0A0B4J1X8
P01861				A0A0C4DH41				A0A0B4J1Y8
P01871				A0A0C4DH43				A0A0B4J1Y9
P01876				A0A0C4DH67				A0A0B4J2D9
P01877				A0A0C4DH73				A0A0C4DH24
P01880				A0A0J9YX35				A0A0C4DH25
P04430				A0A0J9YXX1				A0A0C4DH29
P06310				A0M8Q6				A0A0C4DH34
P06312				P01593				A0A0C4DH35
P06331				P01599				A0A0C4DH36
P0DOY2				P01601				A0A0C4DH38
P23083				P01602				A0A0C4DH41
P80748				P01619				A0A0C4DH43
				P01624				A0A0C4DH67
				P01700				A0A0C4DH73
				P01701				A0A0J9YX35
				P01703				A0A0J9YXX1
				P01704				A0M8Q6
				P01705				P01593
				P01706				P01599
				P01709				P01601
				P01714				P01602
				P01717				P01619
				P01718				P01624
				P01721				P01700
				P01742				P01701
				P01743				P01703
				P01766				P01704
				P01768				P01705
				P01780				P01706
				P01782				P01709
				P01834				P01714
				P01857				P01717
				P01859				P01718
				P01860				P01721
				P01861				P01742
				P01871				P01743
				P01876				P01766
				P01877				P01768
				P01880				P01780
				P04430				P01782
				P06312				P01834
				P0DOY2				P01857
				P23083				P01859
								P01860
								P01861
								P01871
								P01876
								P01877
								P01880
								P04211
								P04430
								P06312
								P0DJD4
								P0DOY2
								P23083
								P80748

## Sheet: PASEF Window Optimisation
Default				Default Short				Optimised 1				py_diAID				Diagonal				Final Optimised (n=6) Endurance				Final Optimised (n=6) Performance				Final Optimised n=16
Protein	Description	Gene		Protein	Description	Gene		Protein	Description	Gene		Protein	Description	Gene		Protein	Description	Gene		Protein	Description	Gene		Protein	Description	Gene		Protein	Description	Gene
P04217	alpha-1-B glycoprotein	A1BG		P04217	alpha-1-B glycoprotein	A1BG		P04217	alpha-1-B glycoprotein	A1BG		P04217	alpha-1-B glycoprotein	A1BG		P04217	alpha-1-B glycoprotein	A1BG		P04217	alpha-1-B glycoprotein	A1BG		P04217	alpha-1-B glycoprotein	A1BG		P04217	alpha-1-B glycoprotein	A1BG
P01023	alpha-2-macroglobulin	A2M		P01023	alpha-2-macroglobulin	A2M		P01023	alpha-2-macroglobulin	A2M		P01023	alpha-2-macroglobulin	A2M		P01023	alpha-2-macroglobulin	A2M		P01023	alpha-2-macroglobulin	A2M		P01023	alpha-2-macroglobulin	A2M		P01023	alpha-2-macroglobulin	A2M
P42765	acetyl-CoA acyltransferase 2	ACAA2		P42765	acetyl-CoA acyltransferase 2	ACAA2		Q9NP78	ATP binding cassette subfamily B member 9	ABCB9		Q9NP78	ATP binding cassette subfamily B member 9	ABCB9		P42765	acetyl-CoA acyltransferase 2	ACAA2		P42765	acetyl-CoA acyltransferase 2	ACAA2		Q9NP78	ATP binding cassette subfamily B member 9	ABCB9		A8K2U0	alpha-2-macroglobulin like 1	A2ML1
P62736	actin alpha 2, smooth muscle	ACTA2		P62736	actin alpha 2, smooth muscle	ACTA2		P42765	acetyl-CoA acyltransferase 2	ACAA2		P62736	actin alpha 2, smooth muscle	ACTA2		P62736	actin alpha 2, smooth muscle	ACTA2		P62736	actin alpha 2, smooth muscle	ACTA2		P42765	acetyl-CoA acyltransferase 2	ACAA2		Q9NP78	ATP binding cassette subfamily B member 9	ABCB9
P60709	actin beta	ACTB		P60709	actin beta	ACTB		P62736	actin alpha 2, smooth muscle	ACTA2		P60709	actin beta	ACTB		P60709	actin beta	ACTB		P60709	actin beta	ACTB		P62736	actin alpha 2, smooth muscle	ACTA2		Q9P1F3	ABRA C-terminal like	ABRACL
Q562R1	actin beta like 2	ACTBL2		P63261	actin gamma 1	ACTG1		P60709	actin beta	ACTB		Q562R1	actin beta like 2	ACTBL2		Q562R1	actin beta like 2	ACTBL2		P35609	actinin alpha 2	ACTN2		P60709	actin beta	ACTB		P62736	actin alpha 2, smooth muscle	ACTA2
P63261	actin gamma 1	ACTG1		Q6UY14	ADAMTS like 4	ADAMTSL4		Q562R1	actin beta like 2	ACTBL2		P63261	actin gamma 1	ACTG1		Q15848	adiponectin, C1Q and collagen domain containing	ADIPOQ		Q15848	adiponectin, C1Q and collagen domain containing	ADIPOQ		P35609	actinin alpha 2	ACTN2		P60709	actin beta	ACTB
Q15848	adiponectin, C1Q and collagen domain containing	ADIPOQ		Q15848	adiponectin, C1Q and collagen domain containing	ADIPOQ		Q15848	adiponectin, C1Q and collagen domain containing	ADIPOQ		Q15848	adiponectin, C1Q and collagen domain containing	ADIPOQ		P43652	afamin	AFM		P43652	afamin	AFM		Q6UY14	ADAMTS like 4	ADAMTSL4		P63261	actin gamma 1	ACTG1
P43652	afamin	AFM		P43652	afamin	AFM		P43652	afamin	AFM		P43652	afamin	AFM		P01019	angiotensinogen	AGT		P01019	angiotensinogen	AGT		P78563	adenosine deaminase RNA specific B1	ADARB1		P12814	actinin alpha 1	ACTN1
P01019	angiotensinogen	AGT		P01019	angiotensinogen	AGT		P01019	angiotensinogen	AGT		P01019	angiotensinogen	AGT		P02765	alpha 2-HS glycoprotein	AHSG		P02765	alpha 2-HS glycoprotein	AHSG		Q15848	adiponectin, C1Q and collagen domain containing	ADIPOQ		O43707	actinin alpha 4	ACTN4
P02765	alpha 2-HS glycoprotein	AHSG		P02765	alpha 2-HS glycoprotein	AHSG		P02765	alpha 2-HS glycoprotein	AHSG		P02765	alpha 2-HS glycoprotein	AHSG		P02768	albumin	ALB		P54819	adenylate kinase 2	AK2		P43652	afamin	AFM		P61160	actin related protein 2	ACTR2
P02768	albumin	ALB		P02768	albumin	ALB		P02768	albumin	ALB		P02768	albumin	ALB		P02760	alpha-1-microglobulin/bikunin precursor	AMBP		P02768	albumin	ALB		P01019	angiotensinogen	AGT		P61158	actin related protein 3	ACTR3
P02760	alpha-1-microglobulin/bikunin precursor	AMBP		P02760	alpha-1-microglobulin/bikunin precursor	AMBP		P02760	alpha-1-microglobulin/bikunin precursor	AMBP		P02760	alpha-1-microglobulin/bikunin precursor	AMBP		P02743	amyloid P component, serum	APCS		P51649	aldehyde dehydrogenase 5 family member A1	ALDH5A1		P02765	alpha 2-HS glycoprotein	AHSG		Q15848	adiponectin, C1Q and collagen domain containing	ADIPOQ
P02743	amyloid P component, serum	APCS		P15144	alanyl aminopeptidase, membrane	ANPEP		P15144	alanyl aminopeptidase, membrane	ANPEP		P02743	amyloid P component, serum	APCS		P02647	apolipoprotein A1	APOA1		P04075	aldolase, fructose-bisphosphate A	ALDOA		P54819	adenylate kinase 2	AK2		P43652	afamin	AFM
Q9HDC9	adipocyte plasma membrane associated protein	APMAP		P02743	amyloid P component, serum	APCS		P02743	amyloid P component, serum	APCS		Q9HDC9	adipocyte plasma membrane associated protein	APMAP		P02652	apolipoprotein A2	APOA2		P02760	alpha-1-microglobulin/bikunin precursor	AMBP		P02768	albumin	ALB		P01019	angiotensinogen	AGT
P02647	apolipoprotein A1	APOA1		Q9HDC9	adipocyte plasma membrane associated protein	APMAP		Q9HDC9	adipocyte plasma membrane associated protein	APMAP		P02647	apolipoprotein A1	APOA1		P06727	apolipoprotein A4	APOA4		P02743	amyloid P component, serum	APCS		P51649	aldehyde dehydrogenase 5 family member A1	ALDH5A1		P02765	alpha 2-HS glycoprotein	AHSG
P02652	apolipoprotein A2	APOA2		P02647	apolipoprotein A1	APOA1		P02647	apolipoprotein A1	APOA1		P02652	apolipoprotein A2	APOA2		P04114	apolipoprotein B	APOB		P02647	apolipoprotein A1	APOA1		P04075	aldolase, fructose-bisphosphate A	ALDOA		Q99996	A-kinase anchoring protein 9	AKAP9
P06727	apolipoprotein A4	APOA4		P02652	apolipoprotein A2	APOA2		P02652	apolipoprotein A2	APOA2		P06727	apolipoprotein A4	APOA4		P02654	apolipoprotein C1	APOC1		P02652	apolipoprotein A2	APOA2		Q8TCU4	ALMS1 centrosome and basal body associated protein	ALMS1		P02768	albumin	ALB
P04114	apolipoprotein B	APOB		P06727	apolipoprotein A4	APOA4		P06727	apolipoprotein A4	APOA4		P04114	apolipoprotein B	APOB		P02655	apolipoprotein C2	APOC2		P06727	apolipoprotein A4	APOA4		P02760	alpha-1-microglobulin/bikunin precursor	AMBP		Q13740	activated leukocyte cell adhesion molecule	ALCAM
P02654	apolipoprotein C1	APOC1		P04114	apolipoprotein B	APOB		P04114	apolipoprotein B	APOB		P02654	apolipoprotein C1	APOC1		P02656	apolipoprotein C3	APOC3		P04114	apolipoprotein B	APOB		P15144	alanyl aminopeptidase, membrane	ANPEP		P04075	aldolase, fructose-bisphosphate A	ALDOA
P02655	apolipoprotein C2	APOC2		P02654	apolipoprotein C1	APOC1		P02654	apolipoprotein C1	APOC1		P02655	apolipoprotein C2	APOC2		P55056	apolipoprotein C4	APOC4		P02654	apolipoprotein C1	APOC1		P02743	amyloid P component, serum	APCS		Q8TCU4	ALMS1 centrosome and basal body associated protein	ALMS1
P02656	apolipoprotein C3	APOC3		P02655	apolipoprotein C2	APOC2		P02655	apolipoprotein C2	APOC2		P02656	apolipoprotein C3	APOC3		P05090	apolipoprotein D	APOD		P02655	apolipoprotein C2	APOC2		Q9HDC9	adipocyte plasma membrane associated protein	APMAP		P02760	alpha-1-microglobulin/bikunin precursor	AMBP
P55056	apolipoprotein C4	APOC4		P02656	apolipoprotein C3	APOC3		P02656	apolipoprotein C3	APOC3		P55056	apolipoprotein C4	APOC4		P02649	apolipoprotein E	APOE		P02656	apolipoprotein C3	APOC3		P02647	apolipoprotein A1	APOA1		P15144	alanyl aminopeptidase, membrane	ANPEP
P05090	apolipoprotein D	APOD		P55056	apolipoprotein C4	APOC4		P55056	apolipoprotein C4	APOC4		P05090	apolipoprotein D	APOD		Q13790	apolipoprotein F	APOF		P55056	apolipoprotein C4	APOC4		P02652	apolipoprotein A2	APOA2		P08758	annexin A5	ANXA5
P02649	apolipoprotein E	APOE		P05090	apolipoprotein D	APOD		P05090	apolipoprotein D	APOD		P02649	apolipoprotein E	APOE		P02749	apolipoprotein H	APOH		P05090	apolipoprotein D	APOD		P06727	apolipoprotein A4	APOA4		P13928	annexin A8 like 1	ANXA8L1
Q13790	apolipoprotein F	APOF		P02649	apolipoprotein E	APOE		P02649	apolipoprotein E	APOE		Q13790	apolipoprotein F	APOF		O14791	apolipoprotein L1	APOL1		P02649	apolipoprotein E	APOE		P04114	apolipoprotein B	APOB		P02743	amyloid P component, serum	APCS
P02749	apolipoprotein H	APOH		Q13790	apolipoprotein F	APOF		Q13790	apolipoprotein F	APOF		P02749	apolipoprotein H	APOH		O95445	apolipoprotein M	APOM		Q13790	apolipoprotein F	APOF		P02654	apolipoprotein C1	APOC1		Q9HDC9	adipocyte plasma membrane associated protein	APMAP
O14791	apolipoprotein L1	APOL1		P02749	apolipoprotein H	APOH		P02749	apolipoprotein H	APOH		O14791	apolipoprotein L1	APOL1		O75882	attractin	ATRN		P02749	apolipoprotein H	APOH		P02655	apolipoprotein C2	APOC2		P02647	apolipoprotein A1	APOA1
O95445	apolipoprotein M	APOM		O14791	apolipoprotein L1	APOL1		O14791	apolipoprotein L1	APOL1		O95445	apolipoprotein M	APOM		P25311	alpha-2-glycoprotein 1, zinc-binding	AZGP1		O14791	apolipoprotein L1	APOL1		P02656	apolipoprotein C3	APOC3		P02652	apolipoprotein A2	APOA2
O75882	attractin	ATRN		O95445	apolipoprotein M	APOM		O95445	apolipoprotein M	APOM		O75882	attractin	ATRN		P61769	beta-2-microglobulin	B2M		O95445	apolipoprotein M	APOM		P55056	apolipoprotein C4	APOC4		P06727	apolipoprotein A4	APOA4
P25311	alpha-2-glycoprotein 1, zinc-binding	AZGP1		O75882	attractin	ATRN		O75882	attractin	ATRN		P25311	alpha-2-glycoprotein 1, zinc-binding	AZGP1		P06276	butyrylcholinesterase	BCHE		P05023	ATPase Na+/K+ transporting subunit alpha 1	ATP1A1		P05090	apolipoprotein D	APOD		P04114	apolipoprotein B	APOB
P61769	beta-2-microglobulin	B2M		P25311	alpha-2-glycoprotein 1, zinc-binding	AZGP1		P25311	alpha-2-glycoprotein 1, zinc-binding	AZGP1		P61769	beta-2-microglobulin	B2M		P43251	biotinidase	BTD		P16615	ATPase sarcoplasmic/endoplasmic reticulum Ca2+ transporting 2	ATP2A2		P02649	apolipoprotein E	APOE		P02654	apolipoprotein C1	APOC1
P06276	butyrylcholinesterase	BCHE		P61769	beta-2-microglobulin	B2M		P61769	beta-2-microglobulin	B2M		P06276	butyrylcholinesterase	BCHE		P02745	complement C1q A chain	C1QA		P25705	ATP synthase F1 subunit alpha	ATP5F1A		Q13790	apolipoprotein F	APOF		P02655	apolipoprotein C2	APOC2
P43251	biotinidase	BTD		P06276	butyrylcholinesterase	BCHE		P06276	butyrylcholinesterase	BCHE		P43251	biotinidase	BTD		P02746	complement C1q B chain	C1QB		P06576	ATP synthase F1 subunit beta	ATP5F1B		P02749	apolipoprotein H	APOH		P02656	apolipoprotein C3	APOC3
P02745	complement C1q A chain	C1QA		P43251	biotinidase	BTD		P43251	biotinidase	BTD		P02745	complement C1q A chain	C1QA		P02747	complement C1q C chain	C1QC		O75882	attractin	ATRN		O14791	apolipoprotein L1	APOL1		P55056	apolipoprotein C4	APOC4
P02746	complement C1q B chain	C1QB		P02745	complement C1q A chain	C1QA		P02745	complement C1q A chain	C1QA		P02746	complement C1q B chain	C1QB		P00736	complement C1r	C1R		P25311	alpha-2-glycoprotein 1, zinc-binding	AZGP1		O95445	apolipoprotein M	APOM		P05090	apolipoprotein D	APOD
P02747	complement C1q C chain	C1QC		P02746	complement C1q B chain	C1QB		P02746	complement C1q B chain	C1QB		P02747	complement C1q C chain	C1QC		Q9NZP8	complement C1r subcomponent like	C1RL		P61769	beta-2-microglobulin	B2M		P53367	ARF interacting protein 1	ARFIP1		P02649	apolipoprotein E	APOE
P00736	complement C1r	C1R		P02747	complement C1q C chain	C1QC		P02747	complement C1q C chain	C1QC		P00736	complement C1r	C1R		P09871	complement C1s	C1S		P06276	butyrylcholinesterase	BCHE		O75882	attractin	ATRN		Q13790	apolipoprotein F	APOF
Q9NZP8	complement C1r subcomponent like	C1RL		P00736	complement C1r	C1R		P00736	complement C1r	C1R		Q9NZP8	complement C1r subcomponent like	C1RL		P06681	complement C2	C2		P43251	biotinidase	BTD		P25311	alpha-2-glycoprotein 1, zinc-binding	AZGP1		P02749	apolipoprotein H	APOH
P09871	complement C1s	C1S		Q9NZP8	complement C1r subcomponent like	C1RL		Q9NZP8	complement C1r subcomponent like	C1RL		P09871	complement C1s	C1S		P01024	complement C3	C3		P02745	complement C1q A chain	C1QA		P61769	beta-2-microglobulin	B2M		O14791	apolipoprotein L1	APOL1
P06681	complement C2	C2		P09871	complement C1s	C1S		P09871	complement C1s	C1S		P06681	complement C2	C2		P0C0L4	complement C4A (Chido/Rodgers blood group)	C4A		P02746	complement C1q B chain	C1QB		P06276	butyrylcholinesterase	BCHE		O95445	apolipoprotein M	APOM
P01024	complement C3	C3		P06681	complement C2	C2		P06681	complement C2	C2		P01024	complement C3	C3		P04003	complement component 4 binding protein alpha	C4BPA		P02747	complement C1q C chain	C1QC		P43251	biotinidase	BTD		P18085	ARF GTPase 4	ARF4
P0C0L4	complement C4A (Chido/Rodgers blood group)	C4A		P01024	complement C3	C3		P01024	complement C3	C3		P0C0L4	complement C4A (Chido/Rodgers blood group)	C4A		P20851	complement component 4 binding protein beta	C4BPB		P00736	complement C1r	C1R		P02745	complement C1q A chain	C1QA		Q92974	Rho/Rac guanine nucleotide exchange factor 2	ARHGEF2
P04003	complement component 4 binding protein alpha	C4BPA		P0C0L4	complement C4A (Chido/Rodgers blood group)	C4A		P0C0L4	complement C4A (Chido/Rodgers blood group)	C4A		P04003	complement component 4 binding protein alpha	C4BPA		P0C0L5	complement component 4B (Chido/Rodgers blood group), copy 2	C4B_2		Q9NZP8	complement C1r subcomponent like	C1RL		P02746	complement C1q B chain	C1QB		P40616	ARF like GTPase 1	ARL1
P20851	complement component 4 binding protein beta	C4BPB		P04003	complement component 4 binding protein alpha	C4BPA		P04003	complement component 4 binding protein alpha	C4BPA		P20851	complement component 4 binding protein beta	C4BPB		P01031	complement C5	C5		P09871	complement C1s	C1S		P02747	complement C1q C chain	C1QC		O15144	actin related protein 2/3 complex subunit 2	ARPC2
P0C0L5	complement component 4B (Chido/Rodgers blood group), copy 2	C4B_2		P20851	complement component 4 binding protein beta	C4BPB		P20851	complement component 4 binding protein beta	C4BPB		P0C0L5	complement component 4B (Chido/Rodgers blood group), copy 2	C4B_2		P13671	complement C6	C6		P06681	complement C2	C2		P00736	complement C1r	C1R		O15145	actin related protein 2/3 complex subunit 3	ARPC3
P01031	complement C5	C5		P0C0L5	complement component 4B (Chido/Rodgers blood group), copy 2	C4B_2		P0C0L5	complement component 4B (Chido/Rodgers blood group), copy 2	C4B_2		P01031	complement C5	C5		P10643	complement C7	C7		P01024	complement C3	C3		Q9NZP8	complement C1r subcomponent like	C1RL		P59998	actin related protein 2/3 complex subunit 4	ARPC4
P13671	complement C6	C6		P01031	complement C5	C5		P01031	complement C5	C5		P13671	complement C6	C6		P07357	complement C8 alpha chain	C8A		P0C0L4	complement C4A (Chido/Rodgers blood group)	C4A		P09871	complement C1s	C1S		Q93084	ATPase sarcoplasmic/endoplasmic reticulum Ca2+ transporting 3	ATP2A3
P10643	complement C7	C7		P13671	complement C6	C6		P13671	complement C6	C6		P10643	complement C7	C7		P07358	complement C8 beta chain	C8B		P04003	complement component 4 binding protein alpha	C4BPA		P06681	complement C2	C2		P25705	ATP synthase F1 subunit alpha	ATP5F1A
P07357	complement C8 alpha chain	C8A		P10643	complement C7	C7		P10643	complement C7	C7		P07357	complement C8 alpha chain	C8A		P07360	complement C8 gamma chain	C8G		P20851	complement component 4 binding protein beta	C4BPB		P01024	complement C3	C3		P06576	ATP synthase F1 subunit beta	ATP5F1B
P07358	complement C8 beta chain	C8B		P07357	complement C8 alpha chain	C8A		P07357	complement C8 alpha chain	C8A		P07358	complement C8 beta chain	C8B		P02748	complement C9	C9		P0C0L5	complement component 4B (Chido/Rodgers blood group), copy 2	C4B_2		P0C0L4	complement C4A (Chido/Rodgers blood group)	C4A		O75882	attractin	ATRN
P07360	complement C8 gamma chain	C8G		P07358	complement C8 beta chain	C8B		P07358	complement C8 beta chain	C8B		P07360	complement C8 gamma chain	C8G		P08571	CD14 molecule	CD14		P01031	complement C5	C5		P04003	complement component 4 binding protein alpha	C4BPA		P25311	alpha-2-glycoprotein 1, zinc-binding	AZGP1
P02748	complement C9	C9		P07360	complement C8 gamma chain	C8G		P07360	complement C8 gamma chain	C8G		P02748	complement C9	C9		O43866	CD5 molecule like	CD5L		P13671	complement C6	C6		P20851	complement component 4 binding protein beta	C4BPB		P61769	beta-2-microglobulin	B2M
P00915	carbonic anhydrase 1	CA1		Q6P1X6	chromosome 8 open reading frame 82	C8orf82		P02748	complement C9	C9		P08571	CD14 molecule	CD14		P33151	cadherin 5	CDH5		P10643	complement C7	C7		P0C0L5	complement component 4B (Chido/Rodgers blood group), copy 2	C4B_2		P06276	butyrylcholinesterase	BCHE
Q9H257	caspase recruitment domain family member 9	CARD9		P02748	complement C9	C9		Q13939	calicin	CCIN		O43866	CD5 molecule like	CD5L		P00751	complement factor B	CFB		P07357	complement C8 alpha chain	C8A		P01031	complement C5	C5		Q13867	bleomycin hydrolase	BLMH
P08571	CD14 molecule	CD14		P40123	cyclase associated actin cytoskeleton regulatory protein 2	CAP2		P08571	CD14 molecule	CD14		P33151	cadherin 5	CDH5		P00746	complement factor D	CFD		P07358	complement C8 beta chain	C8B		P13671	complement C6	C6		P30043	biliverdin reductase B	BLVRB
P16070	CD44 molecule (IN blood group)	CD44		P08571	CD14 molecule	CD14		P16070	CD44 molecule (IN blood group)	CD44		P11597	cholesteryl ester transfer protein	CETP		P08603	complement factor H	CFH		P07360	complement C8 gamma chain	C8G		P10643	complement C7	C7		Q8NFC6	biorientation of chromosomes in cell division 1 like 1	BOD1L1
O43866	CD5 molecule like	CD5L		O43866	CD5 molecule like	CD5L		O43866	CD5 molecule like	CD5L		P00751	complement factor B	CFB		Q03591	complement factor H related 1	CFHR1		P02748	complement C9	C9		P07357	complement C8 alpha chain	C8A		Q10588	bone marrow stromal cell antigen 1	BST1
P33151	cadherin 5	CDH5		P33151	cadherin 5	CDH5		P33151	cadherin 5	CDH5		P00746	complement factor D	CFD		P36980	complement factor H related 2	CFHR2		P00915	carbonic anhydrase 1	CA1		P07358	complement C8 beta chain	C8B		P43251	biotinidase	BTD
P11597	cholesteryl ester transfer protein	CETP		P11597	cholesteryl ester transfer protein	CETP		P11597	cholesteryl ester transfer protein	CETP		P08603	complement factor H	CFH		Q92496	complement factor H related 4	CFHR4		O14958	calsequestrin 2	CASQ2		P07360	complement C8 gamma chain	C8G		P78543	BTG anti-proliferation factor 2	BTG2
P00751	complement factor B	CFB		P00751	complement factor B	CFB		P00751	complement factor B	CFB		Q03591	complement factor H related 1	CFHR1		P05156	complement factor I	CFI		P08571	CD14 molecule	CD14		P02748	complement C9	C9		P02745	complement C1q A chain	C1QA
P08603	complement factor H	CFH		P00746	complement factor D	CFD		P00746	complement factor D	CFD		P36980	complement factor H related 2	CFHR2		P27918	complement factor properdin	CFP		O43866	CD5 molecule like	CD5L		P00915	carbonic anhydrase 1	CA1		P02746	complement C1q B chain	C1QB
Q03591	complement factor H related 1	CFHR1		P08603	complement factor H	CFH		P08603	complement factor H	CFH		Q92496	complement factor H related 4	CFHR4		P05452	C-type lectin domain family 3 member B	CLEC3B		P19022	cadherin 2	CDH2		P08571	CD14 molecule	CD14		P02747	complement C1q C chain	C1QC
P36980	complement factor H related 2	CFHR2		Q03591	complement factor H related 1	CFHR1		Q03591	complement factor H related 1	CFHR1		Q9BXR6	complement factor H related 5	CFHR5		P10909	clusterin	CLU		P33151	cadherin 5	CDH5		Q86VB7	CD163 molecule	CD163		Q9BXJ2	C1q and TNF related 7	C1QTNF7
Q92496	complement factor H related 4	CFHR4		P36980	complement factor H related 2	CFHR2		P36980	complement factor H related 2	CFHR2		P05156	complement factor I	CFI		Q96KN2	carnosine dipeptidase 1	CNDP1		P00751	complement factor B	CFB		P16070	CD44 molecule (IN blood group)	CD44		P00736	complement C1r	C1R
Q9BXR6	complement factor H related 5	CFHR5		Q92496	complement factor H related 4	CFHR4		Q92496	complement factor H related 4	CFHR4		P27918	complement factor properdin	CFP		P00450	ceruloplasmin	CP		P00746	complement factor D	CFD		O43866	CD5 molecule like	CD5L		Q9NZP8	complement C1r subcomponent like	C1RL
P05156	complement factor I	CFI		Q9BXR6	complement factor H related 5	CFHR5		Q9BXR6	complement factor H related 5	CFHR5		P05452	C-type lectin domain family 3 member B	CLEC3B		Q96IY4	carboxypeptidase B2	CPB2		P08603	complement factor H	CFH		Q99459	cell division cycle 5 like	CDC5L		P09871	complement C1s	C1S
P27918	complement factor properdin	CFP		P05156	complement factor I	CFI		P05156	complement factor I	CFI		P10909	clusterin	CLU		P15169	carboxypeptidase N subunit 1	CPN1		Q03591	complement factor H related 1	CFHR1		P55290	cadherin 13	CDH13		P06681	complement C2	C2
P05452	C-type lectin domain family 3 member B	CLEC3B		P27918	complement factor properdin	CFP		P27918	complement factor properdin	CFP		Q96KN2	carnosine dipeptidase 1	CNDP1		P22792	carboxypeptidase N subunit 2	CPN2		P36980	complement factor H related 2	CFHR2		P33151	cadherin 5	CDH5		P01024	complement C3	C3
P10909	clusterin	CLU		O00533	cell adhesion molecule L1 like	CHL1		O00533	cell adhesion molecule L1 like	CHL1		Q9Y6Z7	collectin subfamily member 10	COLEC10		P54108	cysteine rich secretory protein 3	CRISP3		Q92496	complement factor H related 4	CFHR4		P11597	cholesteryl ester transfer protein	CETP		P0C0L4	complement C4A (Chido/Rodgers blood group)	C4A
Q96KN2	carnosine dipeptidase 1	CNDP1		P05452	C-type lectin domain family 3 member B	CLEC3B		P05452	C-type lectin domain family 3 member B	CLEC3B		Q9BWP8	collectin subfamily member 11	COLEC11		P02741	C-reactive protein	CRP		P05156	complement factor I	CFI		P00751	complement factor B	CFB		P04003	complement component 4 binding protein alpha	C4BPA
Q9Y6Z7	collectin subfamily member 10	COLEC10		P10909	clusterin	CLU		P10909	clusterin	CLU		P49747	cartilage oligomeric matrix protein	COMP		P09172	dopamine beta-hydroxylase	DBH		P27918	complement factor properdin	CFP		P00746	complement factor D	CFD		P20851	complement component 4 binding protein beta	C4BPB
P00450	ceruloplasmin	CP		Q96KN2	carnosine dipeptidase 1	CNDP1		Q96KN2	carnosine dipeptidase 1	CNDP1		P00450	ceruloplasmin	CP		Q16610	extracellular matrix protein 1	ECM1		P06732	creatine kinase, M-type	CKM		P08603	complement factor H	CFH		P0C0L5	complement component 4B (Chido/Rodgers blood group), copy 2	C4B_2
Q96IY4	carboxypeptidase B2	CPB2		Q9Y6Z7	collectin subfamily member 10	COLEC10		Q8N137	centrobin, centriole duplication and spindle assembly protein	CNTROB		Q96IY4	carboxypeptidase B2	CPB2		Q12805	EGF-like fibulin extracellular matrix protein 1	EFEMP1		P17540	creatine kinase, mitochondrial 2	CKMT2		Q03591	complement factor H related 1	CFHR1		Q6ZRC1	chromosome 4 open reading frame 50	C4orf50
P15169	carboxypeptidase N subunit 1	CPN1		P49747	cartilage oligomeric matrix protein	COMP		Q9Y6Z7	collectin subfamily member 10	COLEC10		P15169	carboxypeptidase N subunit 1	CPN1		P00742	coagulation factor X	F10		P05452	C-type lectin domain family 3 member B	CLEC3B		P36980	complement factor H related 2	CFHR2		P01031	complement C5	C5
P22792	carboxypeptidase N subunit 2	CPN2		P00450	ceruloplasmin	CP		Q9BWP8	collectin subfamily member 11	COLEC11		P22792	carboxypeptidase N subunit 2	CPN2		P00748	coagulation factor XII	F12		P10909	clusterin	CLU		Q92496	complement factor H related 4	CFHR4		P13671	complement C6	C6
P54108	cysteine rich secretory protein 3	CRISP3		Q96IY4	carboxypeptidase B2	CPB2		P00450	ceruloplasmin	CP		P54108	cysteine rich secretory protein 3	CRISP3		P00488	coagulation factor XIII A chain	F13A1		Q96KN2	carnosine dipeptidase 1	CNDP1		Q9BXR6	complement factor H related 5	CFHR5		P10643	complement C7	C7
P02741	C-reactive protein	CRP		P15169	carboxypeptidase N subunit 1	CPN1		Q96IY4	carboxypeptidase B2	CPB2		P02741	C-reactive protein	CRP		P05160	coagulation factor XIII B chain	F13B		O75208	coenzyme Q9	COQ9		P05156	complement factor I	CFI		P07357	complement C8 alpha chain	C8A
Q9NQ79	cartilage acidic protein 1	CRTAC1		P22792	carboxypeptidase N subunit 2	CPN2		P15169	carboxypeptidase N subunit 1	CPN1		Q9NQ79	cartilage acidic protein 1	CRTAC1		P00734	coagulation factor II, thrombin	F2		P00450	ceruloplasmin	CP		P27918	complement factor properdin	CFP		P07358	complement C8 beta chain	C8B
P01034	cystatin C	CST3		P54108	cysteine rich secretory protein 3	CRISP3		P22792	carboxypeptidase N subunit 2	CPN2		P01034	cystatin C	CST3		P12259	coagulation factor V	F5		Q96IY4	carboxypeptidase B2	CPB2		P05452	C-type lectin domain family 3 member B	CLEC3B		P07360	complement C8 gamma chain	C8G
Q8TAV3	cytochrome P450 family 2 subfamily W member 1	CYP2W1		P02741	C-reactive protein	CRP		P54108	cysteine rich secretory protein 3	CRISP3		Q16610	extracellular matrix protein 1	ECM1		P00740	coagulation factor IX	F9		P15169	carboxypeptidase N subunit 1	CPN1		P10909	clusterin	CLU		P02748	complement C9	C9
P09172	dopamine beta-hydroxylase	DBH		Q9NQ79	cartilage acidic protein 1	CRTAC1		P02741	C-reactive protein	CRP		Q12805	EGF-like fibulin extracellular matrix protein 1	EFEMP1		P23142	fibulin 1	FBLN1		P22792	carboxypeptidase N subunit 2	CPN2		Q96KN2	carnosine dipeptidase 1	CNDP1		P00915	carbonic anhydrase 1	CA1
P59665	defensin alpha 1	DEFA1		P01034	cystatin C	CST3		Q9NQ79	cartilage acidic protein 1	CRTAC1		P00742	coagulation factor X	F10		Q96IG2	F-box and leucine rich repeat protein 20	FBXL20		P54108	cysteine rich secretory protein 3	CRISP3		Q9BWP8	collectin subfamily member 11	COLEC11		P00918	carbonic anhydrase 2	CA2
P0DP73	defensin beta 130B	DEFB130B		P09172	dopamine beta-hydroxylase	DBH		P07333	colony stimulating factor 1 receptor	CSF1R		P00748	coagulation factor XII	F12		Q15485	ficolin 2	FCN2		P02741	C-reactive protein	CRP		O75208	coenzyme Q9	COQ9		Q05682	caldesmon 1	CALD1
Q16610	extracellular matrix protein 1	ECM1		P59665	defensin alpha 1	DEFA1		P01034	cystatin C	CST3		P00488	coagulation factor XIII A chain	F13A1		O75636	ficolin 3	FCN3		P02511	crystallin alpha B	CRYAB		P00450	ceruloplasmin	CP		P0DP23	calmodulin 1	CALM1
Q12805	EGF-like fibulin extracellular matrix protein 1	EFEMP1		Q9C0G6	dynein axonemal heavy chain 6	DNAH6		P09172	dopamine beta-hydroxylase	DBH		P05160	coagulation factor XIII B chain	F13B		Q9UGM5	fetuin B	FETUB		P07333	colony stimulating factor 1 receptor	CSF1R		Q96IY4	carboxypeptidase B2	CPB2		P27797	calreticulin	CALR
P60842	eukaryotic translation initiation factor 4A1	EIF4A1		Q6XUX3	dual serine/threonine and tyrosine protein kinase	DSTYK		Q16610	extracellular matrix protein 1	ECM1		P00734	coagulation factor II, thrombin	F2		P02671	fibrinogen alpha chain	FGA		A8MUP2	citrate synthase lysine methyltransferase	CSKMT		P15169	carboxypeptidase N subunit 1	CPN1		P49913	cathelicidin antimicrobial peptide	CAMP
P00742	coagulation factor X	F10		Q16610	extracellular matrix protein 1	ECM1		Q12805	EGF-like fibulin extracellular matrix protein 1	EFEMP1		P12259	coagulation factor V	F5		P02675	fibrinogen beta chain	FGB		P01034	cystatin C	CST3		P22792	carboxypeptidase N subunit 2	CPN2		Q01518	cyclase associated actin cytoskeleton regulatory protein 1	CAP1
P00748	coagulation factor XII	F12		Q12805	EGF-like fibulin extracellular matrix protein 1	EFEMP1		P09104	enolase 2	ENO2		P08709	coagulation factor VII	F7		P02679	fibrinogen gamma chain	FGG		O43169	cytochrome b5 type B	CYB5B		P54108	cysteine rich secretory protein 3	CRISP3		P07384	calpain 1	CAPN1
P00488	coagulation factor XIII A chain	F13A1		P00742	coagulation factor X	F10		P00742	coagulation factor X	F10		P00740	coagulation factor IX	F9		P02751	fibronectin 1	FN1		P09172	dopamine beta-hydroxylase	DBH		P02741	C-reactive protein	CRP		P52907	capping actin protein of muscle Z-line subunit alpha 1	CAPZA1
P05160	coagulation factor XIII B chain	F13B		P00748	coagulation factor XII	F12		P00748	coagulation factor XII	F12		P23142	fibulin 1	FBLN1		Q9BZ67	FERM domain containing 8	FRMD8		P17661	desmin	DES		Q9NQ79	cartilage acidic protein 1	CRTAC1		P47755	capping actin protein of muscle Z-line subunit alpha 2	CAPZA2
P00734	coagulation factor II, thrombin	F2		P00488	coagulation factor XIII A chain	F13A1		P00488	coagulation factor XIII A chain	F13A1		Q9Y6R7	Fc gamma binding protein	FCGBP		P02774	GC vitamin D binding protein	GC		P10515	dihydrolipoamide S-acetyltransferase	DLAT		P02511	crystallin alpha B	CRYAB		P47756	capping actin protein of muscle Z-line subunit beta	CAPZB
P12259	coagulation factor V	F5		P05160	coagulation factor XIII B chain	F13B		P05160	coagulation factor XIII B chain	F13B		Q15485	ficolin 2	FCN2		P80108	glycosylphosphatidylinositol specific phospholipase D1	GPLD1		P09622	dihydrolipoamide dehydrogenase	DLD		P07333	colony stimulating factor 1 receptor	CSF1R		Q9H257	caspase recruitment domain family member 9	CARD9
P00740	coagulation factor IX	F9		P00734	coagulation factor II, thrombin	F2		P00734	coagulation factor II, thrombin	F2		O75636	ficolin 3	FCN3		P22352	glutathione peroxidase 3	GPX3		Q16610	extracellular matrix protein 1	ECM1		P01034	cystatin C	CST3		P04040	catalase	CAT
P23142	fibulin 1	FBLN1		P12259	coagulation factor V	F5		P12259	coagulation factor V	F5		Q9UGM5	fetuin B	FETUB		P06396	gelsolin	GSN		Q05639	eukaryotic translation elongation factor 1 alpha 2	EEF1A2		P07339	cathepsin D	CTSD		O95810	caveolae associated protein 2	CAVIN2
Q9Y6R7	Fc gamma binding protein	FCGBP		P00740	coagulation factor IX	F9		P00740	coagulation factor IX	F9		P02671	fibrinogen alpha chain	FGA		P04908	H2A clustered histone 4	H2AC4		Q12805	EGF-like fibulin extracellular matrix protein 1	EFEMP1		P09172	dopamine beta-hydroxylase	DBH		Q96EE4	coiled-coil domain containing 126	CCDC126
Q15485	ficolin 2	FCN2		P23142	fibulin 1	FBLN1		P23142	fibulin 1	FBLN1		P02675	fibrinogen beta chain	FGB		A0A2R8Y619	H2B.K variant histone 1	H2BK1		P06733	enolase 1	ENO1		P59665	defensin alpha 1	DEFA1		Q8IWA6	coiled-coil domain containing 60	CCDC60
O75636	ficolin 3	FCN3		Q15485	ficolin 2	FCN2		Q9Y6R7	Fc gamma binding protein	FCGBP		P02679	fibrinogen gamma chain	FGG		Q14520	hyaluronan binding protein 2	HABP2		A0A1W2PQ73	ETS repressor factor like	ERFL		Q16610	extracellular matrix protein 1	ECM1		A2RUB6	coiled-coil domain containing 66	CCDC66
Q9UGM5	fetuin B	FETUB		O75636	ficolin 3	FCN3		Q15485	ficolin 2	FCN2		P02751	fibronectin 1	FN1		P69905	hemoglobin subunit alpha 1	HBA1		P00742	coagulation factor X	F10		Q05639	eukaryotic translation elongation factor 1 alpha 2	EEF1A2		Q16627	C-C motif chemokine ligand 14	CCL14
P02671	fibrinogen alpha chain	FGA		Q9UGM5	fetuin B	FETUB		O75636	ficolin 3	FCN3		P02774	GC vitamin D binding protein	GC		P68871	hemoglobin subunit beta	HBB		P00748	coagulation factor XII	F12		Q12805	EGF-like fibulin extracellular matrix protein 1	EFEMP1		Q6YHK3	CD109 molecule	CD109
P02675	fibrinogen beta chain	FGB		P02671	fibrinogen alpha chain	FGA		Q9UGM5	fetuin B	FETUB		P07359	glycoprotein Ib platelet subunit alpha	GP1BA		P02042	hemoglobin subunit delta	HBD		P00488	coagulation factor XIII A chain	F13A1		P00742	coagulation factor X	F10		P08571	CD14 molecule	CD14
P02679	fibrinogen gamma chain	FGG		P02675	fibrinogen beta chain	FGB		P02671	fibrinogen alpha chain	FGA		P80108	glycosylphosphatidylinositol specific phospholipase D1	GPLD1		Q04756	HGF activator	HGFAC		P05160	coagulation factor XIII B chain	F13B		P03951	coagulation factor XI	F11		Q86VB7	CD163 molecule	CD163
P02751	fibronectin 1	FN1		P02679	fibrinogen gamma chain	FGG		P02675	fibrinogen beta chain	FGB		P22352	glutathione peroxidase 3	GPX3		P00738	haptoglobin	HP		P00734	coagulation factor II, thrombin	F2		P00748	coagulation factor XII	F12		P16671	CD36 molecule (CD36 blood group)	CD36
P04406	glyceraldehyde-3-phosphate dehydrogenase	GAPDH		Q08830	fibrinogen like 1	FGL1		P02679	fibrinogen gamma chain	FGG		P06396	gelsolin	GSN		P00739	haptoglobin-related protein	HPR		P12259	coagulation factor V	F5		P00488	coagulation factor XIII A chain	F13A1		P16070	CD44 molecule (IN blood group)	CD44
P02774	GC vitamin D binding protein	GC		P02751	fibronectin 1	FN1		P02751	fibronectin 1	FN1		A0A2R8Y619	H2B.K variant histone 1	H2BK1		P02790	hemopexin	HPX		P08709	coagulation factor VII	F7		P05160	coagulation factor XIII B chain	F13B		O43866	CD5 molecule like	CD5L
P07359	glycoprotein Ib platelet subunit alpha	GP1BA		P02774	GC vitamin D binding protein	GC		Q5SYB0	FERM and PDZ domain containing 1	FRMPD1		Q14520	hyaluronan binding protein 2	HABP2		P04196	histidine rich glycoprotein	HRG		P00740	coagulation factor IX	F9		P00734	coagulation factor II, thrombin	F2		P60953	cell division cycle 42	CDC42
P80108	glycosylphosphatidylinositol specific phospholipase D1	GPLD1		P07359	glycoprotein Ib platelet subunit alpha	GP1BA		Q8N9W8	golgi associated RAB2 interactor family member 2	GARIN2		P69905	hemoglobin subunit alpha 1	HBA1		P01344	insulin like growth factor 2	IGF2		P23142	fibulin 1	FBLN1		P12259	coagulation factor V	F5		Q99459	cell division cycle 5 like	CDC5L
P22352	glutathione peroxidase 3	GPX3		P80108	glycosylphosphatidylinositol specific phospholipase D1	GPLD1		P02774	GC vitamin D binding protein	GC		P68871	hemoglobin subunit beta	HBB		P35858	insulin like growth factor binding protein acid labile subunit	IGFALS		Q9Y6R7	Fc gamma binding protein	FCGBP		P08709	coagulation factor VII	F7		P12830	cadherin 1	CDH1
P06396	gelsolin	GSN		P22352	glutathione peroxidase 3	GPX3		P07359	glycoprotein Ib platelet subunit alpha	GP1BA		Q04756	HGF activator	HGFAC		P17936	insulin like growth factor binding protein 3	IGFBP3		Q15485	ficolin 2	FCN2		P00740	coagulation factor IX	F9		P33151	cadherin 5	CDH5
P04908	H2A clustered histone 4	H2AC4		P06396	gelsolin	GSN		P80108	glycosylphosphatidylinositol specific phospholipase D1	GPLD1		P00738	haptoglobin	HP		B9A064	immunoglobulin lambda like polypeptide 5	IGLL5		O75636	ficolin 3	FCN3		P23142	fibulin 1	FBLN1		P11597	cholesteryl ester transfer protein	CETP
A0A2R8Y619	H2B.K variant histone 1	H2BK1		A0A2R8Y619	H2B.K variant histone 1	H2BK1		P22352	glutathione peroxidase 3	GPX3		P00739	haptoglobin-related protein	HPR		Q9NPH3	interleukin 1 receptor accessory protein	IL1RAP		Q9UGM5	fetuin B	FETUB		Q9UBX5	fibulin 5	FBLN5		P00751	complement factor B	CFB
P62805	H4 clustered histone 15	H4C15		P62805	H4 clustered histone 15	H4C15		P06396	gelsolin	GSN		P02790	hemopexin	HPX		P19827	inter-alpha-trypsin inhibitor heavy chain 1	ITIH1		P02671	fibrinogen alpha chain	FGA		Q9Y6R7	Fc gamma binding protein	FCGBP		P00746	complement factor D	CFD
Q14520	hyaluronan binding protein 2	HABP2		Q14520	hyaluronan binding protein 2	HABP2		P04908	H2A clustered histone 4	H2AC4		P04196	histidine rich glycoprotein	HRG		P19823	inter-alpha-trypsin inhibitor heavy chain 2	ITIH2		P02675	fibrinogen beta chain	FGB		Q15485	ficolin 2	FCN2		P08603	complement factor H	CFH
P69905	hemoglobin subunit alpha 1	HBA1		P69905	hemoglobin subunit alpha 1	HBA1		A0A2R8Y619	H2B.K variant histone 1	H2BK1		Q5T013	hydroxypyruvate isomerase (putative)	HYI		Q06033	inter-alpha-trypsin inhibitor heavy chain 3	ITIH3		P02679	fibrinogen gamma chain	FGG		O75636	ficolin 3	FCN3		Q03591	complement factor H related 1	CFHR1
P68871	hemoglobin subunit beta	HBB		P68871	hemoglobin subunit beta	HBB		P62805	H4 clustered histone 15	H4C15		P14735	insulin degrading enzyme	IDE		Q14624	inter-alpha-trypsin inhibitor heavy chain 4	ITIH4		P07954	fumarate hydratase	FH		Q86UX7	FERM domain containing kindlin 3	FERMT3		P36980	complement factor H related 2	CFHR2
P02042	hemoglobin subunit delta	HBD		P02042	hemoglobin subunit delta	HBD		Q14520	hyaluronan binding protein 2	HABP2		P01344	insulin like growth factor 2	IGF2		P01591	joining chain of multimeric IgA and IgM	JCHAIN		P02751	fibronectin 1	FN1		Q9UGM5	fetuin B	FETUB		Q02985	complement factor H related 3	CFHR3
Q04756	HGF activator	HGFAC		Q04756	HGF activator	HGFAC		P69905	hemoglobin subunit alpha 1	HBA1		P35858	insulin like growth factor binding protein acid labile subunit	IGFALS		P03952	kallikrein B1	KLKB1		P04406	glyceraldehyde-3-phosphate dehydrogenase	GAPDH		P02671	fibrinogen alpha chain	FGA		Q92496	complement factor H related 4	CFHR4
P00738	haptoglobin	HP		P00738	haptoglobin	HP		P68871	hemoglobin subunit beta	HBB		P17936	insulin like growth factor binding protein 3	IGFBP3		P01042	kininogen 1	KNG1		P02774	GC vitamin D binding protein	GC		P02675	fibrinogen beta chain	FGB		Q9BXR6	complement factor H related 5	CFHR5
P00739	haptoglobin-related protein	HPR		P00739	haptoglobin-related protein	HPR		P02042	hemoglobin subunit delta	HBD		B9A064	immunoglobulin lambda like polypeptide 5	IGLL5		P04264	keratin 1	KRT1		P00505	glutamic-oxaloacetic transaminase 2	GOT2		P02679	fibrinogen gamma chain	FGG		P05156	complement factor I	CFI
P02790	hemopexin	HPX		P02790	hemopexin	HPX		Q04756	HGF activator	HGFAC		Q9NPH3	interleukin 1 receptor accessory protein	IL1RAP		P13645	keratin 10	KRT10		P07359	glycoprotein Ib platelet subunit alpha	GP1BA		P21333	filamin A	FLNA		P23528	cofilin 1	CFL1
P04196	histidine rich glycoprotein	HRG		P04196	histidine rich glycoprotein	HRG		P00738	haptoglobin	HP		P19827	inter-alpha-trypsin inhibitor heavy chain 1	ITIH1		P35908	keratin 2	KRT2		P80108	glycosylphosphatidylinositol specific phospholipase D1	GPLD1		P02751	fibronectin 1	FN1		P27918	complement factor properdin	CFP
P13598	intercellular adhesion molecule 2	ICAM2		P11021	heat shock protein family A (Hsp70) member 5	HSPA5		P00739	haptoglobin-related protein	HPR		P19823	inter-alpha-trypsin inhibitor heavy chain 2	ITIH2		P02538	keratin 6A	KRT6A		P22352	glutathione peroxidase 3	GPX3		P04406	glyceraldehyde-3-phosphate dehydrogenase	GAPDH		P10645	chromogranin A	CHGA
P01344	insulin like growth factor 2	IGF2		P05362	intercellular adhesion molecule 1	ICAM1		P02790	hemopexin	HPX		Q06033	inter-alpha-trypsin inhibitor heavy chain 3	ITIH3		Q8N1N4	keratin 78	KRT78		P06396	gelsolin	GSN		P02774	GC vitamin D binding protein	GC		O00533	cell adhesion molecule L1 like	CHL1
P35858	insulin like growth factor binding protein acid labile subunit	IGFALS		P13598	intercellular adhesion molecule 2	ICAM2		P04196	histidine rich glycoprotein	HRG		Q14624	inter-alpha-trypsin inhibitor heavy chain 4	ITIH4		P35527	keratin 9	KRT9		P04908	H2A clustered histone 4	H2AC4		Q92820	gamma-glutamyl hydrolase	GGH		P05452	C-type lectin domain family 3 member B	CLEC3B
P17936	insulin like growth factor binding protein 3	IGFBP3		P01344	insulin like growth factor 2	IGF2		P11021	heat shock protein family A (Hsp70) member 5	HSPA5		P01591	joining chain of multimeric IgA and IgM	JCHAIN		P18428	lipopolysaccharide binding protein	LBP		A0A2R8Y619	H2B.K variant histone 1	H2BK1		P00505	glutamic-oxaloacetic transaminase 2	GOT2		O00299	chloride intracellular channel 1	CLIC1
P15814	immunoglobulin lambda like polypeptide 1	IGLL1		P35858	insulin like growth factor binding protein acid labile subunit	IGFALS		Q5T013	hydroxypyruvate isomerase (putative)	HYI		P03952	kallikrein B1	KLKB1		P04180	lecithin-cholesterol acyltransferase	LCAT		P62805	H4 clustered histone 15	H4C15		P07359	glycoprotein Ib platelet subunit alpha	GP1BA		Q00610	clathrin heavy chain	CLTC
B9A064	immunoglobulin lambda like polypeptide 5	IGLL5		P17936	insulin like growth factor binding protein 3	IGFBP3		P13598	intercellular adhesion molecule 2	ICAM2		P01042	kininogen 1	KNG1		P13796	lymphocyte cytosolic protein 1	LCP1		Q14520	hyaluronan binding protein 2	HABP2		P80108	glycosylphosphatidylinositol specific phospholipase D1	GPLD1		P10909	clusterin	CLU
Q9NPH3	interleukin 1 receptor accessory protein	IL1RAP		P15814	immunoglobulin lambda like polypeptide 1	IGLL1		P01344	insulin like growth factor 2	IGF2		P04264	keratin 1	KRT1		P07195	lactate dehydrogenase B	LDHB		P40939	hydroxyacyl-CoA dehydrogenase trifunctional multienzyme complex subunit alpha	HADHA		P22352	glutathione peroxidase 3	GPX3		Q96KN2	carnosine dipeptidase 1	CNDP1
P19827	inter-alpha-trypsin inhibitor heavy chain 1	ITIH1		B9A064	immunoglobulin lambda like polypeptide 5	IGLL5		P35858	insulin like growth factor binding protein acid labile subunit	IGFALS		P13645	keratin 10	KRT10		Q08380	galectin 3 binding protein	LGALS3BP		P69905	hemoglobin subunit alpha 1	HBA1		P06396	gelsolin	GSN		Q12860	contactin 1	CNTN1
P19823	inter-alpha-trypsin inhibitor heavy chain 2	ITIH2		Q9NPH3	interleukin 1 receptor accessory protein	IL1RAP		P17936	insulin like growth factor binding protein 3	IGFBP3		P35908	keratin 2	KRT2		O75022	leukocyte immunoglobulin like receptor B3	LILRB3		P68871	hemoglobin subunit beta	HBB		P04908	H2A clustered histone 4	H2AC4		P39060	collagen type XVIII alpha 1 chain	COL18A1
Q06033	inter-alpha-trypsin inhibitor heavy chain 3	ITIH3		P19827	inter-alpha-trypsin inhibitor heavy chain 1	ITIH1		P15814	immunoglobulin lambda like polypeptide 1	IGLL1		P35527	keratin 9	KRT9		P08519	lipoprotein(a)	LPA		P02042	hemoglobin subunit delta	HBD		O60814	H2B clustered histone 12	H2BC12		P12109	collagen type VI alpha 1 chain	COL6A1
Q14624	inter-alpha-trypsin inhibitor heavy chain 4	ITIH4		P19823	inter-alpha-trypsin inhibitor heavy chain 2	ITIH2		B9A064	immunoglobulin lambda like polypeptide 5	IGLL5		Q9BYR5	keratin associated protein 4-2	KRTAP4-2		P02750	leucine rich alpha-2-glycoprotein 1	LRG1		Q04756	HGF activator	HGFAC		P68431	H3 clustered histone 6	H3C6		P12111	collagen type VI alpha 3 chain	COL6A3
P01591	joining chain of multimeric IgA and IgM	JCHAIN		Q06033	inter-alpha-trypsin inhibitor heavy chain 3	ITIH3		Q9NPH3	interleukin 1 receptor accessory protein	IL1RAP		P18428	lipopolysaccharide binding protein	LBP		P51884	lumican	LUM		P61978	heterogeneous nuclear ribonucleoprotein K	HNRNPK		P62805	H4 clustered histone 15	H4C15		Q9Y6Z7	collectin subfamily member 10	COLEC10
P03952	kallikrein B1	KLKB1		Q14624	inter-alpha-trypsin inhibitor heavy chain 4	ITIH4		P55103	inhibin subunit beta C	INHBC		P04180	lecithin-cholesterol acyltransferase	LCAT		P61626	lysozyme	LYZ		P00738	haptoglobin	HP		Q14520	hyaluronan binding protein 2	HABP2		Q9BWP8	collectin subfamily member 11	COLEC11
P01042	kininogen 1	KNG1		P01591	joining chain of multimeric IgA and IgM	JCHAIN		Q8NFU5	inositol polyphosphate multikinase	IPMK		P13796	lymphocyte cytosolic protein 1	LCP1		O00187	MBL associated serine protease 2	MASP2		P00739	haptoglobin-related protein	HPR		P40939	hydroxyacyl-CoA dehydrogenase trifunctional multienzyme complex subunit alpha	HADHA		P49747	cartilage oligomeric matrix protein	COMP
P04264	keratin 1	KRT1		P03952	kallikrein B1	KLKB1		P08514	integrin subunit alpha 2b	ITGA2B		Q08380	galectin 3 binding protein	LGALS3BP		P11226	mannose binding lectin 2	MBL2		P02790	hemopexin	HPX		P69905	hemoglobin subunit alpha 1	HBA1		P31146	coronin 1A	CORO1A
P13645	keratin 10	KRT10		P01042	kininogen 1	KNG1		P19827	inter-alpha-trypsin inhibitor heavy chain 1	ITIH1		P08519	lipoprotein(a)	LPA		P26927	macrophage stimulating 1	MST1		P04196	histidine rich glycoprotein	HRG		P68871	hemoglobin subunit beta	HBB		Q9ULV4	coronin 1C	CORO1C
P35908	keratin 2	KRT2		P04264	keratin 1	KRT1		P19823	inter-alpha-trypsin inhibitor heavy chain 2	ITIH2		P02750	leucine rich alpha-2-glycoprotein 1	LRG1		O95178	NADH:ubiquinone oxidoreductase subunit B2	NDUFB2		P38646	heat shock protein family A (Hsp70) member 9	HSPA9		P02042	hemoglobin subunit delta	HBD		P00450	ceruloplasmin	CP
P35527	keratin 9	KRT9		P13645	keratin 10	KRT10		Q06033	inter-alpha-trypsin inhibitor heavy chain 3	ITIH3		P51884	lumican	LUM		Q8TD19	NIMA related kinase 9	NEK9		P10809	heat shock protein family D (Hsp60) member 1	HSPD1		Q04756	HGF activator	HGFAC		Q96IY4	carboxypeptidase B2	CPB2
P18428	lipopolysaccharide binding protein	LBP		P35908	keratin 2	KRT2		Q14624	inter-alpha-trypsin inhibitor heavy chain 4	ITIH4		Q9Y5Y7	lymphatic vessel endothelial hyaluronan receptor 1	LYVE1		P02763	orosomucoid 1	ORM1		P61604	heat shock protein family E (Hsp10) member 1	HSPE1		P61978	heterogeneous nuclear ribonucleoprotein K	HNRNPK		P15169	carboxypeptidase N subunit 1	CPN1
P04180	lecithin-cholesterol acyltransferase	LCAT		P13647	keratin 5	KRT5		P01591	joining chain of multimeric IgA and IgM	JCHAIN		P61626	lysozyme	LYZ		P19652	orosomucoid 2	ORM2		P05362	intercellular adhesion molecule 1	ICAM1		P00738	haptoglobin	HP		P22792	carboxypeptidase N subunit 2	CPN2
P13796	lymphocyte cytosolic protein 1	LCP1		P05787	keratin 8	KRT8		P03952	kallikrein B1	KLKB1		P48740	MBL associated serine protease 1	MASP1		Q15113	procollagen C-endopeptidase enhancer	PCOLCE		P48735	isocitrate dehydrogenase (NADP(+)) 2	IDH2		P00739	haptoglobin-related protein	HPR		P54108	cysteine rich secretory protein 3	CRISP3
P00338	lactate dehydrogenase A	LDHA		P35527	keratin 9	KRT9		P01042	kininogen 1	KNG1		O00187	MBL associated serine protease 2	MASP2		Q9UHG3	prenylcysteine oxidase 1	PCYOX1		P01344	insulin like growth factor 2	IGF2		P02790	hemopexin	HPX		P02741	C-reactive protein	CRP
P07195	lactate dehydrogenase B	LDHB		P18428	lipopolysaccharide binding protein	LBP		P04264	keratin 1	KRT1		P11226	mannose binding lectin 2	MBL2		P02776	platelet factor 4	PF4		P35858	insulin like growth factor binding protein acid labile subunit	IGFALS		P04196	histidine rich glycoprotein	HRG		Q9NQ79	cartilage acidic protein 1	CRTAC1
Q08380	galectin 3 binding protein	LGALS3BP		P04180	lecithin-cholesterol acyltransferase	LCAT		P13645	keratin 10	KRT10		P26927	macrophage stimulating 1	MST1		Q96PD5	peptidoglycan recognition protein 2	PGLYRP2		P17936	insulin like growth factor binding protein 3	IGFBP3		P38646	heat shock protein family A (Hsp70) member 9	HSPA9		P21291	cysteine and glycine rich protein 1	CSRP1
O75022	leukocyte immunoglobulin like receptor B3	LILRB3		P13796	lymphocyte cytosolic protein 1	LCP1		P35908	keratin 2	KRT2		P12882	myosin heavy chain 1	MYH1		Q6UXB8	peptidase inhibitor 16	PI16		B9A064	immunoglobulin lambda like polypeptide 5	IGLL5		P61604	heat shock protein family E (Hsp10) member 1	HSPE1		P01034	cystatin C	CST3
P08519	lipoprotein(a)	LPA		P00338	lactate dehydrogenase A	LDHA		P35527	keratin 9	KRT9		P51843	nuclear receptor subfamily 0 group B member 1	NR0B1		P01833	polymeric immunoglobulin receptor	PIGR		Q9NPH3	interleukin 1 receptor accessory protein	IL1RAP		P05362	intercellular adhesion molecule 1	ICAM1		P07339	cathepsin D	CTSD
P02750	leucine rich alpha-2-glycoprotein 1	LRG1		P07195	lactate dehydrogenase B	LDHB		Q9BYR5	keratin associated protein 4-2	KRTAP4-2		P02763	orosomucoid 1	ORM1		P00747	plasminogen	PLG		P08514	integrin subunit alpha 2b	ITGA2B		P13598	intercellular adhesion molecule 2	ICAM2		P59665	defensin alpha 1	DEFA1
P51884	lumican	LUM		Q08380	galectin 3 binding protein	LGALS3BP		P18428	lipopolysaccharide binding protein	LBP		P19652	orosomucoid 2	ORM2		P55058	phospholipid transfer protein	PLTP		P19827	inter-alpha-trypsin inhibitor heavy chain 1	ITIH1		P48735	isocitrate dehydrogenase (NADP(+)) 2	IDH2		O00429	dynamin 1 like	DNM1L
P61626	lysozyme	LYZ		O75022	leukocyte immunoglobulin like receptor B3	LILRB3		P04180	lecithin-cholesterol acyltransferase	LCAT		Q9UHG3	prenylcysteine oxidase 1	PCYOX1		P27169	paraoxonase 1	PON1		P19823	inter-alpha-trypsin inhibitor heavy chain 2	ITIH2		P01344	insulin like growth factor 2	IGF2		Q14126	desmoglein 2	DSG2
P48740	MBL associated serine protease 1	MASP1		P08519	lipoprotein(a)	LPA		P13796	lymphocyte cytosolic protein 1	LCP1		P02776	platelet factor 4	PF4		P02775	pro-platelet basic protein	PPBP		Q06033	inter-alpha-trypsin inhibitor heavy chain 3	ITIH3		P35858	insulin like growth factor binding protein acid labile subunit	IGFALS		Q6XUX3	dual serine/threonine and tyrosine protein kinase	DSTYK
O00187	MBL associated serine protease 2	MASP2		P02750	leucine rich alpha-2-glycoprotein 1	LRG1		P00338	lactate dehydrogenase A	LDHA		Q96PD5	peptidoglycan recognition protein 2	PGLYRP2		P04070	protein C, inactivator of coagulation factors Va and VIIIa	PROC		Q14624	inter-alpha-trypsin inhibitor heavy chain 4	ITIH4		P17936	insulin like growth factor binding protein 3	IGFBP3		Q16610	extracellular matrix protein 1	ECM1
P11226	mannose binding lectin 2	MBL2		P51884	lumican	LUM		P07195	lactate dehydrogenase B	LDHB		P01833	polymeric immunoglobulin receptor	PIGR		P07225	protein S	PROS1		P01591	joining chain of multimeric IgA and IgM	JCHAIN		B9A064	immunoglobulin lambda like polypeptide 5	IGLL5		P20800	endothelin 2	EDN2
P26927	macrophage stimulating 1	MST1		P61626	lysozyme	LYZ		Q08380	galectin 3 binding protein	LGALS3BP		P00747	plasminogen	PLG		P56730	serine protease 12	PRSS12		P03952	kallikrein B1	KLKB1		P22301	interleukin 10	IL10		P68104	eukaryotic translation elongation factor 1 alpha 1	EEF1A1
P14649	myosin light chain 6B	MYL6B		P48740	MBL associated serine protease 1	MASP1		O75022	leukocyte immunoglobulin like receptor B3	LILRB3		P55058	phospholipid transfer protein	PLTP		P20742	PZP alpha-2-macroglobulin like	PZP		P01042	kininogen 1	KNG1		Q9NPH3	interleukin 1 receptor accessory protein	IL1RAP		P26641	eukaryotic translation elongation factor 1 gamma	EEF1G
Q86UD1	out at first homolog	OAF		O00187	MBL associated serine protease 2	MASP2		P08519	lipoprotein(a)	LPA		P27169	paraoxonase 1	PON1		O00391	quiescin sulfhydryl oxidase 1	QSOX1		P04264	keratin 1	KRT1		P55103	inhibin subunit beta C	INHBC		Q12805	EGF-like fibulin extracellular matrix protein 1	EFEMP1
P02763	orosomucoid 1	ORM1		P11226	mannose binding lectin 2	MBL2		P02750	leucine rich alpha-2-glycoprotein 1	LRG1		P02775	pro-platelet basic protein	PPBP		P02753	retinol binding protein 4	RBP4		P13645	keratin 10	KRT10		P19827	inter-alpha-trypsin inhibitor heavy chain 1	ITIH1		P63241	eukaryotic translation initiation factor 5A	EIF5A
P19652	orosomucoid 2	ORM2		P26927	macrophage stimulating 1	MST1		P51884	lumican	LUM		Q92954	proteoglycan 4	PRG4		P35542	serum amyloid A4, constitutive	SAA4		P35908	keratin 2	KRT2		P19823	inter-alpha-trypsin inhibitor heavy chain 2	ITIH2		P06733	enolase 1	ENO1
P02776	platelet factor 4	PF4		Q86UD1	out at first homolog	OAF		Q9Y5Y7	lymphatic vessel endothelial hyaluronan receptor 1	LYVE1		P04070	protein C, inactivator of coagulation factors Va and VIIIa	PROC		P49908	selenoprotein P	SELENOP		Q8N1N4	keratin 78	KRT78		Q06033	inter-alpha-trypsin inhibitor heavy chain 3	ITIH3		Q13822	ectonucleotide pyrophosphatase/phosphodiesterase 2	ENPP2
P07737	profilin 1	PFN1		P02763	orosomucoid 1	ORM1		P61626	lysozyme	LYZ		Q9UNN8	protein C receptor	PROCR		P01009	serpin family A member 1	SERPINA1		P35527	keratin 9	KRT9		Q14624	inter-alpha-trypsin inhibitor heavy chain 4	ITIH4		P00742	coagulation factor X	F10
Q96PD5	peptidoglycan recognition protein 2	PGLYRP2		P19652	orosomucoid 2	ORM2		P48740	MBL associated serine protease 1	MASP1		P07225	protein S	PROS1		Q9UK55	serpin family A member 10	SERPINA10		P18428	lipopolysaccharide binding protein	LBP		P01591	joining chain of multimeric IgA and IgM	JCHAIN		P03951	coagulation factor XI	F11
Q6UXB8	peptidase inhibitor 16	PI16		Q15113	procollagen C-endopeptidase enhancer	PCOLCE		O00187	MBL associated serine protease 2	MASP2		P22891	protein Z, vitamin K dependent plasma glycoprotein	PROZ		P01011	serpin family A member 3	SERPINA3		P04180	lecithin-cholesterol acyltransferase	LCAT		P03952	kallikrein B1	KLKB1		P00748	coagulation factor XII	F12
P01833	polymeric immunoglobulin receptor	PIGR		P12955	peptidase D	PEPD		P11226	mannose binding lectin 2	MBL2		P56730	serine protease 12	PRSS12		P29622	serpin family A member 4	SERPINA4		O75112	LIM domain binding 3	LDB3		P01042	kininogen 1	KNG1		P00488	coagulation factor XIII A chain	F13A1
P00747	plasminogen	PLG		P02776	platelet factor 4	PF4		P08493	matrix Gla protein	MGP		P20742	PZP alpha-2-macroglobulin like	PZP		P05154	serpin family A member 5	SERPINA5		P07195	lactate dehydrogenase B	LDHB		P04264	keratin 1	KRT1		P05160	coagulation factor XIII B chain	F13B
P55058	phospholipid transfer protein	PLTP		P07737	profilin 1	PFN1		P26927	macrophage stimulating 1	MST1		O00391	quiescin sulfhydryl oxidase 1	QSOX1		P08185	serpin family A member 6	SERPINA6		Q08380	galectin 3 binding protein	LGALS3BP		P13645	keratin 10	KRT10		P00734	coagulation factor II, thrombin	F2
P27169	paraoxonase 1	PON1		Q96PD5	peptidoglycan recognition protein 2	PGLYRP2		P02763	orosomucoid 1	ORM1		P02753	retinol binding protein 4	RBP4		P05543	serpin family A member 7	SERPINA7		O75022	leukocyte immunoglobulin like receptor B3	LILRB3		P35908	keratin 2	KRT2		P12259	coagulation factor V	F5
Q15166	paraoxonase 3	PON3		P01833	polymeric immunoglobulin receptor	PIGR		P19652	orosomucoid 2	ORM2		P0DJI8	serum amyloid A1	SAA1		P01008	serpin family C member 1	SERPINC1		P08519	lipoprotein(a)	LPA		P13647	keratin 5	KRT5		P08709	coagulation factor VII	F7
P02775	pro-platelet basic protein	PPBP		P00747	plasminogen	PLG		Q15113	procollagen C-endopeptidase enhancer	PCOLCE		P35542	serum amyloid A4, constitutive	SAA4		P05546	serpin family D member 1	SERPIND1		P02750	leucine rich alpha-2-glycoprotein 1	LRG1		Q8N1N4	keratin 78	KRT78		P00740	coagulation factor IX	F9
P32119	peroxiredoxin 2	PRDX2		P55058	phospholipid transfer protein	PLTP		Q9UHG3	prenylcysteine oxidase 1	PCYOX1		P49908	selenoprotein P	SELENOP		P36955	serpin family F member 1	SERPINF1		P51884	lumican	LUM		O43790	keratin 86	KRT86		P23142	fibulin 1	FBLN1
Q92954	proteoglycan 4	PRG4		P27169	paraoxonase 1	PON1		P02776	platelet factor 4	PF4		P01009	serpin family A member 1	SERPINA1		P08697	serpin family F member 2	SERPINF2		Q9Y5Y7	lymphatic vessel endothelial hyaluronan receptor 1	LYVE1		P35527	keratin 9	KRT9		Q9UBX5	fibulin 5	FBLN5
P04070	protein C, inactivator of coagulation factors Va and VIIIa	PROC		Q15166	paraoxonase 3	PON3		P07737	profilin 1	PFN1		Q9UK55	serpin family A member 10	SERPINA10		P05155	serpin family G member 1	SERPING1		P61626	lysozyme	LYZ		Q9H9P8	L-2-hydroxyglutarate dehydrogenase	L2HGDH		P30273	Fc epsilon receptor Ig	FCER1G
P07225	protein S	PROS1		P02775	pro-platelet basic protein	PPBP		Q96PD5	peptidoglycan recognition protein 2	PGLYRP2		P01011	serpin family A member 3	SERPINA3		P04278	sex hormone binding globulin	SHBG		P48740	MBL associated serine protease 1	MASP1		P18428	lipopolysaccharide binding protein	LBP		Q9Y6R7	Fc gamma binding protein	FCGBP
P22891	protein Z, vitamin K dependent plasma glycoprotein	PROZ		Q92954	proteoglycan 4	PRG4		P01833	polymeric immunoglobulin receptor	PIGR		P29622	serpin family A member 4	SERPINA4		P37802	transgelin 2	TAGLN2		O00187	MBL associated serine protease 2	MASP2		P04180	lecithin-cholesterol acyltransferase	LCAT		P08637	Fc gamma receptor IIIa	FCGR3A
P07602	prosaposin	PSAP		P04070	protein C, inactivator of coagulation factors Va and VIIIa	PROC		P00747	plasminogen	PLG		P05154	serpin family A member 5	SERPINA5		P02787	transferrin	TF		P02144	myoglobin	MB		P13796	lymphocyte cytosolic protein 1	LCP1		O75015	Fc gamma receptor IIIb	FCGR3B
P41222	prostaglandin D2 synthase	PTGDS		P07225	protein S	PROS1		P55058	phospholipid transfer protein	PLTP		P08185	serpin family A member 6	SERPINA6		P02786	transferrin receptor	TFRC		P11226	mannose binding lectin 2	MBL2		O75112	LIM domain binding 3	LDB3		Q15485	ficolin 2	FCN2
P20742	PZP alpha-2-macroglobulin like	PZP		P22891	protein Z, vitamin K dependent plasma glycoprotein	PROZ		P27169	paraoxonase 1	PON1		P05543	serpin family A member 7	SERPINA7		Q15582	transforming growth factor beta induced	TGFBI		O43347	musashi RNA binding protein 1	MSI1		P00338	lactate dehydrogenase A	LDHA		O75636	ficolin 3	FCN3
O00391	quiescin sulfhydryl oxidase 1	QSOX1		P07602	prosaposin	PSAP		Q15166	paraoxonase 3	PON3		P01008	serpin family C member 1	SERPINC1		P07996	thrombospondin 1	THBS1		P26927	macrophage stimulating 1	MST1		P07195	lactate dehydrogenase B	LDHB		Q86UX7	FERM domain containing kindlin 3	FERMT3
P02753	retinol binding protein 4	RBP4		P41222	prostaglandin D2 synthase	PTGDS		P02775	pro-platelet basic protein	PPBP		P05546	serpin family D member 1	SERPIND1		P35443	thrombospondin 4	THBS4		P04733	metallothionein 1F	MT1F		Q08380	galectin 3 binding protein	LGALS3BP		Q9UGM5	fetuin B	FETUB
P0DJI8	serum amyloid A1	SAA1		P20742	PZP alpha-2-macroglobulin like	PZP		A0A075B759	peptidylprolyl isomerase A like 4E	PPIAL4E		P36955	serpin family F member 1	SERPINF1		P62328	thymosin beta 4 X-linked	TMSB4X		P12882	myosin heavy chain 1	MYH1		O75022	leukocyte immunoglobulin like receptor B3	LILRB3		Q99689	fasciculation and elongation protein zeta 1	FEZ1
P35542	serum amyloid A4, constitutive	SAA4		O00391	quiescin sulfhydryl oxidase 1	QSOX1		P32119	peroxiredoxin 2	PRDX2		P08697	serpin family F member 2	SERPINF2		Q8WZ42	titin	TTN		Q9Y623	myosin heavy chain 4	MYH4		P08519	lipoprotein(a)	LPA		P02671	fibrinogen alpha chain	FGA
Q96QR1	secretoglobin family 3A member 1	SCGB3A1		P61224	RAP1B, member of RAS oncogene family	RAP1B		Q92954	proteoglycan 4	PRG4		P05155	serpin family G member 1	SERPING1		P02766	transthyretin	TTR		P13533	myosin heavy chain 6	MYH6		P02750	leucine rich alpha-2-glycoprotein 1	LRG1		P02675	fibrinogen beta chain	FGB
P49908	selenoprotein P	SELENOP		P02753	retinol binding protein 4	RBP4		P04070	protein C, inactivator of coagulation factors Va and VIIIa	PROC		P04278	sex hormone binding globulin	SHBG		O94966	ubiquitin specific peptidase 19	USP19		P12883	myosin heavy chain 7	MYH7		Q5S007	leucine rich repeat kinase 2	LRRK2		P02679	fibrinogen gamma chain	FGG
P14151	selectin L	SELL		P35542	serum amyloid A4, constitutive	SAA4		Q9UNN8	protein C receptor	PROCR		P0C7P3	schlafen family member 14	SLFN14		P04004	vitronectin	VTN		P10916	myosin light chain 2	MYL2		P51884	lumican	LUM		Q08830	fibrinogen like 1	FGL1
P01009	serpin family A member 1	SERPINA1		P49908	selenoprotein P	SELENOP		P07225	protein S	PROS1		P08294	superoxide dismutase 3	SOD3		P04275	von Willebrand factor	VWF		P08590	myosin light chain 3	MYL3		Q9Y5Y7	lymphatic vessel endothelial hyaluronan receptor 1	LYVE1		Q13642	four and a half LIM domains 1	FHL1
Q9UK55	serpin family A member 10	SERPINA10		P14151	selectin L	SELL		P22891	protein Z, vitamin K dependent plasma glycoprotein	PROZ		O43609	sprouty RTK signaling antagonist 1	SPRY1		P27348	tyrosine 3-monooxygenase/tryptophan 5-monooxygenase activation protein theta	YWHAQ		P28331	NADH:ubiquinone oxidoreductase core subunit S1	NDUFS1		P61626	lysozyme	LYZ		A5D6W6	fat storage inducing transmembrane protein 1	FITM1
P01011	serpin family A member 3	SERPINA3		P01009	serpin family A member 1	SERPINA1		P41222	prostaglandin D2 synthase	PTGDS		O15270	serine palmitoyltransferase long chain base subunit 2	SPTLC2		Q96PQ6	zinc finger protein 317	ZNF317		O75306	NADH:ubiquinone oxidoreductase core subunit S2	NDUFS2		P48740	MBL associated serine protease 1	MASP1		P21333	filamin A	FLNA
P29622	serpin family A member 4	SERPINA4		P01011	serpin family A member 3	SERPINA3		P20742	PZP alpha-2-macroglobulin like	PZP		P37802	transgelin 2	TAGLN2		P0CH99	zinc finger protein 705D	ZNF705D		P02763	orosomucoid 1	ORM1		O00187	MBL associated serine protease 2	MASP2		P02751	fibronectin 1	FN1
P05154	serpin family A member 5	SERPINA5		P29622	serpin family A member 4	SERPINA4		O00391	quiescin sulfhydryl oxidase 1	QSOX1		Q9BXT5	testis expressed 15, meiosis and synapsis associated	TEX15		A0A075B6H9				P19652	orosomucoid 2	ORM2		P02144	myoglobin	MB		Q12841	follistatin like 1	FSTL1
P08185	serpin family A member 6	SERPINA6		P05154	serpin family A member 5	SERPINA5		P02753	retinol binding protein 4	RBP4		P02787	transferrin	TF		A0A075B6I0				P55809	3-oxoacid CoA-transferase 1	OXCT1		P11226	mannose binding lectin 2	MBL2		P04066	alpha-L-fucosidase 1	FUCA1
P05543	serpin family A member 7	SERPINA7		P08185	serpin family A member 6	SERPINA6		P06702	S100 calcium binding protein A9	S100A9		P02786	transferrin receptor	TFRC		A0A075B6I1				Q15113	procollagen C-endopeptidase enhancer	PCOLCE		P43121	melanoma cell adhesion molecule	MCAM		P06241	FYN proto-oncogene, Src family tyrosine kinase	FYN
P01008	serpin family C member 1	SERPINC1		P05543	serpin family A member 7	SERPINA7		P0DJI8	serum amyloid A1	SAA1		Q15582	transforming growth factor beta induced	TGFBI		A0A075B6I9				Q9UHG3	prenylcysteine oxidase 1	PCYOX1		P26927	macrophage stimulating 1	MST1		Q14697	glucosidase II alpha subunit	GANAB
P05546	serpin family D member 1	SERPIND1		P01008	serpin family C member 1	SERPINC1		P35542	serum amyloid A4, constitutive	SAA4		P07996	thrombospondin 1	THBS1		A0A075B6J9				P08559	pyruvate dehydrogenase E1 subunit alpha 1	PDHA1		P12882	myosin heavy chain 1	MYH1		P04406	glyceraldehyde-3-phosphate dehydrogenase	GAPDH
P36955	serpin family F member 1	SERPINF1		P05546	serpin family D member 1	SERPIND1		Q96QR1	secretoglobin family 3A member 1	SCGB3A1		Q9Y490	talin 1	TLN1		A0A075B6K5				P11177	pyruvate dehydrogenase E1 subunit beta	PDHB		Q9Y623	myosin heavy chain 4	MYH4		P02774	GC vitamin D binding protein	GC
P08697	serpin family F member 2	SERPINF2		P36955	serpin family F member 1	SERPINF1		P49908	selenoprotein P	SELENOP		P02766	transthyretin	TTR		A0A075B6P5				P02776	platelet factor 4	PF4		P13533	myosin heavy chain 6	MYH6		Q92820	gamma-glutamyl hydrolase	GGH
P05155	serpin family G member 1	SERPING1		P08697	serpin family F member 2	SERPINF2		P01009	serpin family A member 1	SERPINA1		Q6EMK4	vasorin	VASN		A0A075B6Q5				P08237	phosphofructokinase, muscle	PFKM		P12883	myosin heavy chain 7	MYH7		P62873	G protein subunit beta 1	GNB1
P04278	sex hormone binding globulin	SHBG		P05155	serpin family G member 1	SERPING1		Q9UK55	serpin family A member 10	SERPINA10		P04004	vitronectin	VTN		A0A075B6R2				P07737	profilin 1	PFN1		P10916	myosin light chain 2	MYL2		P07359	glycoprotein Ib platelet subunit alpha	GP1BA
P08294	superoxide dismutase 3	SOD3		P04278	sex hormone binding globulin	SHBG		P01011	serpin family A member 3	SERPINA3		P04275	von Willebrand factor	VWF		A0A075B6R9				P15259	phosphoglycerate mutase 2	PGAM2		P28331	NADH:ubiquinone oxidoreductase core subunit S1	NDUFS1		P13224	glycoprotein Ib platelet subunit beta	GP1BB
P37802	transgelin 2	TAGLN2		P0C7P3	schlafen family member 14	SLFN14		P29622	serpin family A member 4	SERPINA4		A0A075B6H9				A0A075B6S2				P00558	phosphoglycerate kinase 1	PGK1		A5D8V7	outer dynein arm docking complex subunit 3	ODAD3		P40197	glycoprotein V platelet	GP5
P02787	transferrin	TF		Q13103	secreted phosphoprotein 2	SPP2		P05154	serpin family A member 5	SERPINA5		A0A075B6I0				A0A075B6S5				Q96PD5	peptidoglycan recognition protein 2	PGLYRP2		P02763	orosomucoid 1	ORM1		P14770	glycoprotein IX platelet	GP9
P02786	transferrin receptor	TFRC		P37802	transgelin 2	TAGLN2		P08185	serpin family A member 6	SERPINA6		A0A075B6I9				A0A087WSX0				P35232	prohibitin 1	PHB1		P19652	orosomucoid 2	ORM2		P80108	glycosylphosphatidylinositol specific phospholipase D1	GPLD1
Q15582	transforming growth factor beta induced	TGFBI		Q9BXT5	testis expressed 15, meiosis and synapsis associated	TEX15		P05543	serpin family A member 7	SERPINA7		A0A075B6J9				A0A087WSY4				Q6UXB8	peptidase inhibitor 16	PI16		P55809	3-oxoacid CoA-transferase 1	OXCT1		P22352	glutathione peroxidase 3	GPX3
P07996	thrombospondin 1	THBS1		P02787	transferrin	TF		P01008	serpin family C member 1	SERPINC1		A0A075B6K4				A0A087WSY6				P01833	polymeric immunoglobulin receptor	PIGR		Q9NQU5	p21 (RAC1) activated kinase 6	PAK6		P28799	granulin precursor	GRN
P02766	transthyretin	TTR		P02786	transferrin receptor	TFRC		P05546	serpin family D member 1	SERPIND1		A0A075B6K5				A0A0A0MRZ8				P14618	pyruvate kinase M1/2	PKM		Q96RD6	pannexin 2	PANX2		P06396	gelsolin	GSN
P68363	tubulin alpha 1b	TUBA1B		Q15582	transforming growth factor beta induced	TGFBI		P36955	serpin family F member 1	SERPINF1		A0A075B6Q5				A0A0A0MS15				P00747	plasminogen	PLG		Q15113	procollagen C-endopeptidase enhancer	PCOLCE		P00390	glutathione-disulfide reductase	GSR
A6NNZ2	tubulin beta 8B	TUBB8B		P07996	thrombospondin 1	THBS1		P08697	serpin family F member 2	SERPINF2		A0A075B6R2				A0A0A0MT89				P55058	phospholipid transfer protein	PLTP		Q9UHG3	prenylcysteine oxidase 1	PCYOX1		P78417	glutathione S-transferase omega 1	GSTO1
P0CG47	ubiquitin B	UBB		Q9Y490	talin 1	TLN1		P05155	serpin family G member 1	SERPING1		A0A075B6R9				A0A0B4J1U7				P27169	paraoxonase 1	PON1		P11177	pyruvate dehydrogenase E1 subunit beta	PDHB		P09211	glutathione S-transferase pi 1	GSTP1
Q6EMK4	vasorin	VASN		P62328	thymosin beta 4 X-linked	TMSB4X		P04278	sex hormone binding globulin	SHBG		A0A075B6S2				A0A0B4J1V0				P02775	pro-platelet basic protein	PPBP		P12955	peptidase D	PEPD		P62805	H4 clustered histone 15	H4C15
P04004	vitronectin	VTN		P22105	tenascin XB	TNXB		P78324	signal regulatory protein alpha	SIRPA		A0A075B6S9				A0A0B4J1V2				P62937	peptidylprolyl isomerase A	PPIA		P02776	platelet factor 4	PF4		Q14520	hyaluronan binding protein 2	HABP2
P04275	von Willebrand factor	VWF		P02766	transthyretin	TTR		P08294	superoxide dismutase 3	SOD3		A0A087WSY6				A0A0B4J1X8				P63098	protein phosphatase 3 regulatory subunit B, alpha	PPP3R1		P07737	profilin 1	PFN1		P69905	hemoglobin subunit alpha 1	HBA1
A0A075B6H7				P0DPH7	tubulin alpha 3c	TUBA3C		P37802	transgelin 2	TAGLN2		A0A0A0MRZ8				A0A0B4J1Y8				P04070	protein C, inactivator of coagulation factors Va and VIIIa	PROC		P00558	phosphoglycerate kinase 1	PGK1		P68871	hemoglobin subunit beta	HBB
A0A075B6H9				A6NNZ2	tubulin beta 8B	TUBB8B		Q9BXT5	testis expressed 15, meiosis and synapsis associated	TEX15		A0A0A0MS14				A0A0B4J1Y9				P07225	protein S	PROS1		Q96PD5	peptidoglycan recognition protein 2	PGLYRP2		P02042	hemoglobin subunit delta	HBD
A0A075B6I0				Q6EMK4	vasorin	VASN		P02787	transferrin	TF		A0A0A0MS15				A0A0B4J2D9				P22891	protein Z, vitamin K dependent plasma glycoprotein	PROZ		P35232	prohibitin 1	PHB1		P02100	hemoglobin subunit epsilon 1	HBE1
A0A075B6I9				P19320	vascular cell adhesion molecule 1	VCAM1		P02786	transferrin receptor	TFRC		A0A0A0MT89				A0A0C4DH25				P41222	prostaglandin D2 synthase	PTGDS		P46020	phosphorylase kinase regulatory subunit alpha 1	PHKA1		A2PYH4	helicase for meiosis 1	HFM1
A0A075B6J2				P04004	vitronectin	VTN		Q15582	transforming growth factor beta induced	TGFBI		A0A0B4J1U7				A0A0C4DH29				P06454	prothymosin alpha	PTMA		Q6UXB8	peptidase inhibitor 16	PI16		Q04756	HGF activator	HGFAC
A0A075B6J9				P04275	von Willebrand factor	VWF		P07996	thrombospondin 1	THBS1		A0A0B4J1V0				A0A0C4DH30				P20742	PZP alpha-2-macroglobulin like	PZP		P01833	polymeric immunoglobulin receptor	PIGR		P00738	haptoglobin	HP
A0A075B6K4				P27348	tyrosine 3-monooxygenase/tryptophan 5-monooxygenase activation protein theta	YWHAQ		Q96MW7	tigger transposable element derived 1	TIGD1		A0A0B4J1V2				A0A0C4DH34				O00391	quiescin sulfhydryl oxidase 1	QSOX1		P00747	plasminogen	PLG		P00739	haptoglobin-related protein	HPR
A0A075B6K5				A0A075B6I0				A0PJX2	TBC/LysM-associated domain containing 2	TLDC2		A0A0B4J1X5				A0A0C4DH35				P02753	retinol binding protein 4	RBP4		P55058	phospholipid transfer protein	PLTP		P02790	hemopexin	HPX
A0A075B6Q5				A0A075B6I9				Q9Y490	talin 1	TLN1		A0A0B4J1X8				A0A0C4DH36				P50914	ribosomal protein L14	RPL14		P27169	paraoxonase 1	PON1		P04196	histidine rich glycoprotein	HRG
A0A075B6R9				A0A075B6J2				P02766	transthyretin	TTR		A0A0B4J1Y8				A0A0C4DH38				P0DJI8	serum amyloid A1	SAA1		Q15166	paraoxonase 3	PON3		P07900	heat shock protein 90 alpha family class A member 1	HSP90AA1
A0A075B6S9				A0A075B6J9				P68366	tubulin alpha 4a	TUBA4A		A0A0B4J1Y9				A0A0C4DH41				P35542	serum amyloid A4, constitutive	SAA4		P02775	pro-platelet basic protein	PPBP		P08238	heat shock protein 90 alpha family class B member 1	HSP90AB1
A0A087WSX0				A0A075B6K0				A6NNZ2	tubulin beta 8B	TUBB8B		A0A0C4DH25				A0A0C4DH43				P49908	selenoprotein P	SELENOP		P62937	peptidylprolyl isomerase A	PPIA		P14625	heat shock protein 90 beta family member 1	HSP90B1
A0A087WSY6				A0A075B6K5				Q6EMK4	vasorin	VASN		A0A0C4DH29				A0A0C4DH73				P01009	serpin family A member 1	SERPINA1		P63098	protein phosphatase 3 regulatory subunit B, alpha	PPP3R1		P0DMV8	heat shock protein family A (Hsp70) member 1A	HSPA1A
A0A087WW87				A0A075B6Q5				P19320	vascular cell adhesion molecule 1	VCAM1		A0A0C4DH31				A0A0J9YX35				Q9UK55	serpin family A member 10	SERPINA10		Q92954	proteoglycan 4	PRG4		P11021	heat shock protein family A (Hsp70) member 5	HSPA5
A0A0A0MRZ8				A0A075B6R9				P04004	vitronectin	VTN		A0A0C4DH34				A0A0J9YXX1				P01011	serpin family A member 3	SERPINA3		P04070	protein C, inactivator of coagulation factors Va and VIIIa	PROC		P11142	heat shock protein family A (Hsp70) member 8	HSPA8
A0A0A0MS14				A0A075B6S2				P04275	von Willebrand factor	VWF		A0A0C4DH35				A0M8Q6				P29622	serpin family A member 4	SERPINA4		P07225	protein S	PROS1		P04792	heat shock protein family B (small) member 1	HSPB1
A0A0A0MS15				A0A075B6S9				A0A075B6H9				A0A0C4DH36				P01593				P05154	serpin family A member 5	SERPINA5		P22891	protein Z, vitamin K dependent plasma glycoprotein	PROZ		P61604	heat shock protein family E (Hsp10) member 1	HSPE1
A0A0A0MT36				A0A087WSY6				A0A075B6I0				A0A0C4DH38				P01599				P08185	serpin family A member 6	SERPINA6		P35030	serine protease 3	PRSS3		P98160	heparan sulfate proteoglycan 2	HSPG2
A0A0A0MT89				A0A087WW87				A0A075B6I9				A0A0C4DH41				P01601				P05543	serpin family A member 7	SERPINA7		P41222	prostaglandin D2 synthase	PTGDS		P05362	intercellular adhesion molecule 1	ICAM1
A0A0B4J1U3				A0A0A0MRZ8				A0A075B6J9				A0A0C4DH43				P01602				P01008	serpin family C member 1	SERPINC1		P20742	PZP alpha-2-macroglobulin like	PZP		P13598	intercellular adhesion molecule 2	ICAM2
A0A0B4J1U7				A0A0A0MS14				A0A075B6K4				A0A0C4DH67				P01619				P05546	serpin family D member 1	SERPIND1		O00391	quiescin sulfhydryl oxidase 1	QSOX1		O75144	inducible T cell costimulator ligand	ICOSLG
A0A0B4J1V0				A0A0A0MS15				A0A075B6K5				A0A0C4DH73				P01624				P36955	serpin family F member 1	SERPINF1		P02753	retinol binding protein 4	RBP4		P48735	isocitrate dehydrogenase (NADP(+)) 2	IDH2
A0A0B4J1V2				A0A0A0MT36				A0A075B6Q5				A0A0J9YX35				P01700				P08697	serpin family F member 2	SERPINF2		P50914	ribosomal protein L14	RPL14		P01344	insulin like growth factor 2	IGF2
A0A0B4J1X5				A0A0B4J1U3				A0A075B6R9				A0A0J9YXX1				P01701				P05155	serpin family G member 1	SERPING1		P06702	S100 calcium binding protein A9	S100A9		P35858	insulin like growth factor binding protein acid labile subunit	IGFALS
A0A0B4J1X8				A0A0B4J1U7				A0A075B6S2				A0M8Q6				P01703				P04278	sex hormone binding globulin	SHBG		P0DJI8	serum amyloid A1	SAA1		P18065	insulin like growth factor binding protein 2	IGFBP2
A0A0B4J1Y8				A0A0B4J1V0				A0A075B6S9				P01593				P01704				P12235	solute carrier family 25 member 4	SLC25A4		P35542	serum amyloid A4, constitutive	SAA4		P17936	insulin like growth factor binding protein 3	IGFBP3
A0A0B4J1Y9				A0A0B4J1X8				A0A087WSY6				P01599				P01705				P08294	superoxide dismutase 3	SOD3		P49908	selenoprotein P	SELENOP		P15814	immunoglobulin lambda like polypeptide 1	IGLL1
A0A0B4J2D9				A0A0B4J1Y8				A0A087WW87				P01601				P01706				P37802	transgelin 2	TAGLN2		P14151	selectin L	SELL		B9A064	immunoglobulin lambda like polypeptide 5	IGLL5
A0A0C4DH24				A0A0B4J1Y9				A0A0A0MRZ8				P01602				P01714				P02787	transferrin	TF		P01009	serpin family A member 1	SERPINA1		Q9NPH3	interleukin 1 receptor accessory protein	IL1RAP
A0A0C4DH25				A0A0B4J2D9				A0A0A0MS14				P01619				P01717				P02786	transferrin receptor	TFRC		Q9UK55	serpin family A member 10	SERPINA10		Q13418	integrin linked kinase	ILK
A0A0C4DH29				A0A0C4DH24				A0A0A0MS15				P01624				P01718				Q15582	transforming growth factor beta induced	TGFBI		P01011	serpin family A member 3	SERPINA3		Q15051	IQ motif containing B1	IQCB1
A0A0C4DH34				A0A0C4DH25				A0A0A0MT36				P01700				P01721				P07996	thrombospondin 1	THBS1		P29622	serpin family A member 4	SERPINA4		P08514	integrin subunit alpha 2b	ITGA2B
A0A0C4DH35				A0A0C4DH29				A0A0A0MT89				P01701				P01742				P63316	troponin C1, slow skeletal and cardiac type	TNNC1		P05154	serpin family A member 5	SERPINA5		P05556	integrin subunit beta 1	ITGB1
A0A0C4DH36				A0A0C4DH31				A0A0B4J1U3				P01703				P01743				O94826	translocase of outer mitochondrial membrane 70	TOMM70		P08185	serpin family A member 6	SERPINA6		P05106	integrin subunit beta 3	ITGB3
A0A0C4DH38				A0A0C4DH35				A0A0B4J1U7				P01704				P01766				P09493	tropomyosin 1	TPM1		P05543	serpin family A member 7	SERPINA7		P19827	inter-alpha-trypsin inhibitor heavy chain 1	ITIH1
A0A0C4DH41				A0A0C4DH36				A0A0B4J1V0				P01705				P01768				Q8WZ42	titin	TTN		P01008	serpin family C member 1	SERPINC1		P19823	inter-alpha-trypsin inhibitor heavy chain 2	ITIH2
A0A0C4DH43				A0A0C4DH38				A0A0B4J1V2				P01706				P01780				P02766	transthyretin	TTR		P05546	serpin family D member 1	SERPIND1		Q06033	inter-alpha-trypsin inhibitor heavy chain 3	ITIH3
A0A0C4DH67				A0A0C4DH67				A0A0B4J1X5				P01709				P01782				P68363	tubulin alpha 1b	TUBA1B		P36955	serpin family F member 1	SERPINF1		Q14624	inter-alpha-trypsin inhibitor heavy chain 4	ITIH4
A0A0C4DH73				A0A0C4DH73				A0A0B4J1X8				P01714				P01834				P31930	ubiquinol-cytochrome c reductase core protein 1	UQCRC1		P08697	serpin family F member 2	SERPINF2		P01591	joining chain of multimeric IgA and IgM	JCHAIN
A0A0J9YX35				A0A0G2JS06				A0A0B4J1Y8				P01717				P01857				P21796	voltage dependent anion channel 1	VDAC1		P05155	serpin family G member 1	SERPING1		Q6NYC1	jumonji domain containing 6, arginine demethylase and lysine hydroxylase	JMJD6
A0A0J9YXX1				A0A0J9YX35				A0A0B4J1Y9				P01718				P01859				P04004	vitronectin	VTN		P04278	sex hormone binding globulin	SHBG		Q8N8K9	KIAA1958	KIAA1958
A0M8Q6				A0M8Q6				A0A0B4J2D9				P01721				P01860				P04275	von Willebrand factor	VWF		P12235	solute carrier family 25 member 4	SLC25A4		O00139	kinesin family member 2A	KIF2A
P01593				P01593				A0A0C4DH24				P01742				P01861				P27348	tyrosine 3-monooxygenase/tryptophan 5-monooxygenase activation protein theta	YWHAQ		P08294	superoxide dismutase 3	SOD3		P03952	kallikrein B1	KLKB1
P01599				P01599				A0A0C4DH25				P01743				P01871				A0A075B6H9				Q13103	secreted phosphoprotein 2	SPP2		P01042	kininogen 1	KNG1
P01601				P01601				A0A0C4DH29				P01766				P01876				A0A075B6I0				P37802	transgelin 2	TAGLN2		P04264	keratin 1	KRT1
P01602				P01602				A0A0C4DH31				P01768				P01877				A0A075B6I9				P02787	transferrin	TF		P13645	keratin 10	KRT10
P01619				P01619				A0A0C4DH34				P01780				P01880				A0A075B6J9				P02786	transferrin receptor	TFRC		P02533	keratin 14	KRT14
P01624				P01624				A0A0C4DH35				P01782				P04430				A0A075B6K4				Q15582	transforming growth factor beta induced	TGFBI		P35908	keratin 2	KRT2
P01700				P01700				A0A0C4DH36				P01834				P06312				A0A075B6K5				P07996	thrombospondin 1	THBS1		P35527	keratin 9	KRT9
P01701				P01701				A0A0C4DH38				P01857				P0DOY2				A0A075B6P5				P35443	thrombospondin 4	THBS4		Q9H9P8	L-2-hydroxyglutarate dehydrogenase	L2HGDH
P01703				P01703				A0A0C4DH43				P01859				P23083				A0A075B6Q5				Q9Y490	talin 1	TLN1		P13473	lysosomal associated membrane protein 2	LAMP2
P01704				P01704				A0A0C4DH67				P01860				P80748				A0A075B6R9				P62328	thymosin beta 4 X-linked	TMSB4X		Q14847	LIM and SH3 protein 1	LASP1
P01706				P01706				A0A0C4DH73				P01861								A0A075B6S2				P63316	troponin C1, slow skeletal and cardiac type	TNNC1		P18428	lipopolysaccharide binding protein	LBP
P01709				P01709				A0A0J9YX35				P01871								A0A087WSY6				P06753	tropomyosin 3	TPM3		P04180	lecithin-cholesterol acyltransferase	LCAT
P01714				P01714				A0A0J9YXX1				P01876								A0A0A0MRZ8				Q8WZ42	titin	TTN		P13796	lymphocyte cytosolic protein 1	LCP1
P01717				P01717				A0M8Q6				P01877								A0A0A0MS14				P02766	transthyretin	TTR		P00338	lactate dehydrogenase A	LDHA
P01718				P01718				P01593				P01880								A0A0A0MS15				P68363	tubulin alpha 1b	TUBA1B		P07195	lactate dehydrogenase B	LDHB
P01721				P01721				P01599				P04430								A0A0A0MT36				P31930	ubiquinol-cytochrome c reductase core protein 1	UQCRC1		P09382	galectin 1	LGALS1
P01742				P01742				P01602				P06312								A0A0A0MT89				Q6EMK4	vasorin	VASN		Q08380	galectin 3 binding protein	LGALS3BP
P01743				P01743				P01619				P0DOY2								A0A0B4J1U7				P04004	vitronectin	VTN		Q3ZCW2	galectin like	LGALSL
P01766				P01766				P01624				P23083								A0A0B4J1V0				P04275	von Willebrand factor	VWF		O75019	leukocyte immunoglobulin like receptor A1	LILRA1
P01768				P01768				P01700				P80748								A0A0B4J1V2				P27348	tyrosine 3-monooxygenase/tryptophan 5-monooxygenase activation protein theta	YWHAQ		O75022	leukocyte immunoglobulin like receptor B3	LILRB3
P01780				P01780				P01701				Q9Y6Z7								A0A0B4J1X5				P0CH99	zinc finger protein 705D	ZNF705D		P48059	LIM zinc finger domain containing 1	LIMS1
P01782				P01782				P01703												A0A0B4J1X8				A0A075B6H9				P08519	lipoprotein(a)	LPA
P01834				P01817				P01705												A0A0B4J1Y8				A0A075B6I0				P02750	leucine rich alpha-2-glycoprotein 1	LRG1
P01857				P01834				P01706												A0A0B4J1Y9				A0A075B6I1				Q14766	latent transforming growth factor beta binding protein 1	LTBP1
P01859				P01857				P01709												A0A0B4J2D9				A0A075B6I9				P02788	lactotransferrin	LTF
P01860				P01859				P01714												A0A0C4DH25				A0A075B6J9				P51884	lumican	LUM
P01861				P01860				P01717												A0A0C4DH29				A0A075B6K4				Q9Y5Y7	lymphatic vessel endothelial hyaluronan receptor 1	LYVE1
P01871				P01861				P01718												A0A0C4DH31				A0A075B6K5				P61626	lysozyme	LYZ
P01876				P01871				P01721												A0A0C4DH34				A0A075B6P5				P33908	mannosidase alpha class 1A member 1	MAN1A1
P01877				P01876				P01742												A0A0C4DH35				A0A075B6Q5				Q16706	mannosidase alpha class 2A member 1	MAN2A1
P01880				P01877				P01743												A0A0C4DH36				A0A075B6R9				Q15555	microtubule associated protein RP/EB family member 2	MAPRE2
P04430				P01880				P01766												A0A0C4DH38				A0A075B6S2				P48740	MBL associated serine protease 1	MASP1
P06312				P04211				P01768												A0A0C4DH43				A0A075B6S5				O00187	MBL associated serine protease 2	MASP2
P0DOY2				P04430				P01780												A0A0C4DH67				A0A087WSY4				P11226	mannose binding lectin 2	MBL2
P23083				P06312				P01782												A0A0C4DH73				A0A087WSY6				Q13201	multimerin 1	MMRN1
P80748				P06331				P01834												A0A0J9YX35				A0A087WW87				Q9H8L6	multimerin 2	MMRN2
Q5YKI7				P0DOY2				P01857												A0A0J9YXX1				A0A0A0MRZ8				Q7L9L4	MOB kinase activator 1B	MOB1B
				P23083				P01859												A0M8Q6				A0A0A0MS15				O95866	megakaryocyte and platelet inhibitory receptor G6b	MPIG6B
				P80748				P01860												P01593				A0A0A0MT36				P05164	myeloperoxidase	MPO
								P01861												P01599				A0A0A0MT89				P26038	moesin	MSN
								P01871												P01601				A0A0B4J1U3				P26927	macrophage stimulating 1	MST1
								P01876												P01602				A0A0B4J1U7				P00403	cytochrome c oxidase subunit II	MT-CO2
								P01877												P01619				A0A0B4J1V0				P58546	myotrophin	MTPN
								P01880												P01624				A0A0B4J1V2				Q96S97	myeloid associated differentiation marker	MYADM
								P04430												P01700				A0A0B4J1X5				O75592	MYC binding protein 2	MYCBP2
								P06312												P01701				A0A0B4J1X8				Q9Y623	myosin heavy chain 4	MYH4
								P06331												P01703				A0A0B4J1Y8				P35579	myosin heavy chain 9	MYH9
								P0DOY2												P01704				A0A0B4J1Y9				O14950	myosin light chain 12B	MYL12B
								P23083												P01705				A0A0B4J2D9				P60660	myosin light chain 6	MYL6
								P80748												P01706				A0A0C4DH24				P24844	myosin light chain 9	MYL9
								Q9Y6Z7												P01714				A0A0C4DH25				P55209	nucleosome assembly protein 1 like 1	NAP1L1
																				P01717				A0A0C4DH29				O14786	neuropilin 1	NRP1
																				P01718				A0A0C4DH31				Q86UD1	out at first homolog	OAF
																				P01721				A0A0C4DH34				Q99784	olfactomedin 1	OLFM1
																				P01742				A0A0C4DH35				P02763	orosomucoid 1	ORM1
																				P01743				A0A0C4DH36				P19652	orosomucoid 2	ORM2
																				P01766				A0A0C4DH38				P07237	prolyl 4-hydroxylase subunit beta	P4HB
																				P01768				A0A0C4DH43				Q9NQU5	p21 (RAC1) activated kinase 6	PAK6
																				P01780				A0A0C4DH73				Q86YC2	partner and localizer of BRCA2	PALB2
																				P01782				A0A0J9YX35				Q96RD6	pannexin 2	PANX2
																				P01834				A0A0J9YXX1				Q9HBI1	parvin beta	PARVB
																				P01857				A0M8Q6				Q86U86	polybromo 1	PBRM1
																				P01859				P01593				Q15113	procollagen C-endopeptidase enhancer	PCOLCE
																				P01860				P01599				Q9UHG3	prenylcysteine oxidase 1	PCYOX1
																				P01861				P01601				P30101	protein disulfide isomerase family A member 3	PDIA3
																				P01871				P01602				Q15084	protein disulfide isomerase family A member 6	PDIA6
																				P01876				P01619				O00151	PDZ and LIM domain 1	PDLIM1
																				P01877				P01624				P16284	platelet and endothelial cell adhesion molecule 1	PECAM1
																				P01880				P01700				P12955	peptidase D	PEPD
																				P04430				P01703				P02776	platelet factor 4	PF4
																				P06312				P01704				P10720	platelet factor 4 variant 1	PF4V1
																				P06331				P01705				P07737	profilin 1	PFN1
																				P0DOY2				P01706				P18669	phosphoglycerate mutase 1	PGAM1
																				P23083				P01709				P00558	phosphoglycerate kinase 1	PGK1
																				P80748				P01714				Q96PD5	peptidoglycan recognition protein 2	PGLYRP2
																								P01717				P36871	phosphoglucomutase 1	PGM1
																								P01718				Q9P1Y6	PHD and ring finger domains 1	PHRF1
																								P01721				P01833	polymeric immunoglobulin receptor	PIGR
																								P01742				P14618	pyruvate kinase M1/2	PKM
																								P01743				P08567	pleckstrin	PLEK
																								P01766				P00747	plasminogen	PLG
																								P01768				P55058	phospholipid transfer protein	PLTP
																								P01780				Q6UX71	plexin domain containing 2	PLXDC2
																								P01782				Q9Y4D7	plexin D1	PLXND1
																								P01834				P00491	purine nucleoside phosphorylase	PNP
																								P01857				P27169	paraoxonase 1	PON1
																								P01859				Q15166	paraoxonase 3	PON3
																								P01860				Q15063	periostin	POSTN
																								P01861				P02775	pro-platelet basic protein	PPBP
																								P01871				P62937	peptidylprolyl isomerase A	PPIA
																								P01876				P23284	peptidylprolyl isomerase B	PPIB
																								P01877				P36873	protein phosphatase 1 catalytic subunit gamma	PPP1CC
																								P01880				Q06830	peroxiredoxin 1	PRDX1
																								P04430				P32119	peroxiredoxin 2	PRDX2
																								P06312				P30044	peroxiredoxin 5	PRDX5
																								P06331				P30041	peroxiredoxin 6	PRDX6
																								P0DOY2				P13727	proteoglycan 2, pro eosinophil major basic protein	PRG2
																								P23083				Q92954	proteoglycan 4	PRG4
																								P80748				P14314	PRKCSH beta subunit of glucosidase II	PRKCSH
																								Q9H7B7				Q15139	protein kinase D1	PRKD1
																								Q9UBX5				P04070	protein C, inactivator of coagulation factors Va and VIIIa	PROC
																								Q9UGM5				Q9UNN8	protein C receptor	PROCR
																								Q9UHG3				P07225	protein S	PROS1
																								Q9UK55				P22891	protein Z, vitamin K dependent plasma glycoprotein	PROZ
																								Q9Y490				P07477	serine protease 1	PRSS1
																								Q9Y5Y7				P35030	serine protease 3	PRSS3
																								Q9Y623				P07602	prosaposin	PSAP
																								Q9Y6R7				P41222	prostaglandin D2 synthase	PTGDS
																												P23219	prostaglandin-endoperoxide synthase 1	PTGS1
																												Q15257	protein phosphatase 2 phosphatase activator	PTPA
																												Q12913	protein tyrosine phosphatase receptor type J	PTPRJ
																												P20742	PZP alpha-2-macroglobulin like	PZP
																												O00391	quiescin sulfhydryl oxidase 1	QSOX1
																												P61026	RAB10, member RAS oncogene family	RAB10
																												P62491	RAB11A, member RAS oncogene family	RAB11A
																												P62820	RAB1A, member RAS oncogene family	RAB1A
																												O00194	RAB27B, member RAS oncogene family	RAB27B
																												P20339	RAB5A, member RAS oncogene family	RAB5A
																												Q9NRW1	RAB6B, member RAS oncogene family	RAB6B
																												P51149	RAB7A, member RAS oncogene family	RAB7A
																												P63000	Rac family small GTPase 1	RAC1
																												P15153	Rac family small GTPase 2	RAC2
																												P11233	RAS like proto-oncogene A	RALA
																												P61224	RAP1B, member of RAS oncogene family	RAP1B
																												P02753	retinol binding protein 4	RBP4
																												P08134	ras homolog family member C	RHOC
																												P34096	ribonuclease A family member 4	RNASE4
																												Q15404	Ras suppressor protein 1	RSU1
																												Q9NQC3	reticulon 4	RTN4
																												P26447	S100 calcium binding protein A4	S100A4
																												P06703	S100 calcium binding protein A6	S100A6
																												P05109	S100 calcium binding protein A8	S100A8
																												P06702	S100 calcium binding protein A9	S100A9
																												P0DJI8	serum amyloid A1	SAA1
																												P0DJI9	serum amyloid A2	SAA2
																												P35542	serum amyloid A4, constitutive	SAA4
																												Q9NR31	secretion associated Ras related GTPase 1A	SAR1A
																												O15126	secretory carrier membrane protein 1	SCAMP1
																												Q96QR1	secretoglobin family 3A member 1	SCGB3A1
																												P49908	selenoprotein P	SELENOP
																												P14151	selectin L	SELL
																												Q14141	septin 6	SEPTIN6
																												P01009	serpin family A member 1	SERPINA1
																												Q9UK55	serpin family A member 10	SERPINA10
																												P01011	serpin family A member 3	SERPINA3
																												P29622	serpin family A member 4	SERPINA4
																												P05154	serpin family A member 5	SERPINA5
																												P08185	serpin family A member 6	SERPINA6
																												P05543	serpin family A member 7	SERPINA7
																												P30740	serpin family B member 1	SERPINB1
																												P01008	serpin family C member 1	SERPINC1
																												P05546	serpin family D member 1	SERPIND1
																												P05121	serpin family E member 1	SERPINE1
																												P36955	serpin family F member 1	SERPINF1
																												P08697	serpin family F member 2	SERPINF2
																												P05155	serpin family G member 1	SERPING1
																												P07988	surfactant protein B	SFTPB
																												Q9H299	SH3 domain binding glutamate rich protein like 3	SH3BGRL3
																												P04278	sex hormone binding globulin	SHBG
																												Q6Q0C1	solute carrier family 25 member 47	SLC25A47
																												P11169	solute carrier family 2 member 3	SLC2A3
																												P08195	solute carrier family 3 member 2	SLC3A2
																												P02730	solute carrier family 4 member 1 (Diego blood group)	SLC4A1
																												P37840	synuclein alpha	SNCA
																												P00441	superoxide dismutase 1	SOD1
																												P08294	superoxide dismutase 3	SOD3
																												P09486	secreted protein acidic and cysteine rich	SPARC
																												Q13103	secreted phosphoprotein 2	SPP2
																												P11277	spectrin beta, erythrocytic	SPTB
																												P27105	stomatin	STOM
																												Q5T5C0	syntaxin binding protein 5	STXBP5
																												Q92797	symplekin scaffold protein	SYMPK
																												Q96C24	synaptotagmin like 4	SYTL4
																												P37802	transgelin 2	TAGLN2
																												P37837	transaldolase 1	TALDO1
																												P02787	transferrin	TF
																												P02786	transferrin receptor	TFRC
																												Q15582	transforming growth factor beta induced	TGFBI
																												H3BV60	transforming growth factor beta receptor 3 like	TGFBR3L
																												P07996	thrombospondin 1	THBS1
																												P35443	thrombospondin 4	THBS4
																												P01033	TIMP metallopeptidase inhibitor 1	TIMP1
																												P29401	transketolase	TKT
																												Q9Y490	talin 1	TLN1
																												P62328	thymosin beta 4 X-linked	TMSB4X
																												P22105	tenascin XB	TNXB
																												P60174	triosephosphate isomerase 1	TPI1
																												P09493	tropomyosin 1	TPM1
																												P06753	tropomyosin 3	TPM3
																												P67936	tropomyosin 4	TPM4
																												Q86YW5	triggering receptor expressed on myeloid cells like 1	TREML1
																												Q8WZ42	titin	TTN
																												P02766	transthyretin	TTR
																												P68363	tubulin alpha 1b	TUBA1B
																												P68366	tubulin alpha 4a	TUBA4A
																												Q9NY65	tubulin alpha 8	TUBA8
																												P07437	tubulin beta class I	TUBB
																												Q9H4B7	tubulin beta 1 class VI	TUBB1
																												Q13509	tubulin beta 3 class III	TUBB3
																												P10599	thioredoxin	TXN
																												P19971	thymidine phosphorylase	TYMP
																												P0CG47	ubiquitin B	UBB
																												P61088	ubiquitin conjugating enzyme E2 N	UBE2N
																												Q6EMK4	vasorin	VASN
																												P50552	vasodilator stimulated phosphoprotein	VASP
																												P19320	vascular cell adhesion molecule 1	VCAM1
																												P18206	vinculin	VCL
																												P55072	valosin containing protein	VCP
																												P21796	voltage dependent anion channel 1	VDAC1
																												Q9Y277	voltage dependent anion channel 3	VDAC3
																												O95497	vanin 1	VNN1
																												P04004	vitronectin	VTN
																												P04275	von Willebrand factor	VWF
																												O75083	WD repeat domain 1	WDR1
																												Q8NEZ3	WD repeat domain 19	WDR19
																												P62699	yippee like 5	YPEL5
																												P62258	tyrosine 3-monooxygenase/tryptophan 5-monooxygenase activation protein epsilon	YWHAE
																												P61981	tyrosine 3-monooxygenase/tryptophan 5-monooxygenase activation protein gamma	YWHAG
																												Q04917	tyrosine 3-monooxygenase/tryptophan 5-monooxygenase activation protein eta	YWHAH
																												P27348	tyrosine 3-monooxygenase/tryptophan 5-monooxygenase activation protein theta	YWHAQ
																												P63104	tyrosine 3-monooxygenase/tryptophan 5-monooxygenase activation protein zeta	YWHAZ
																												P52738	zinc finger protein 140	ZNF140
																												Q15942	zyxin	ZYX
																												A0A075B6H7
																												A0A075B6H9
																												A0A075B6I0
																												A0A075B6I1
																												A0A075B6I9
																												A0A075B6J2
																												A0A075B6J9
																												A0A075B6K4
																												A0A075B6K5
																												A0A075B6P5
																												A0A075B6Q5
																												A0A075B6R2
																												A0A075B6R9
																												A0A075B6S2
																												A0A075B6S5
																												A0A075B6S9
																												A0A087WSX0
																												A0A087WSY4
																												A0A087WSY6
																												A0A087WSZ0
																												A0A087WW87
																												A0A0A0MRZ8
																												A0A0A0MS14
																												A0A0A0MS15
																												A0A0A0MT36
																												A0A0A0MT89
																												A0A0B4J1U3
																												A0A0B4J1U7
																												A0A0B4J1V0
																												A0A0B4J1V2
																												A0A0B4J1X5
																												A0A0B4J1X8
																												A0A0B4J1Y8
																												A0A0B4J1Y9
																												A0A0B4J2D9
																												A0A0C4DH24
																												A0A0C4DH25
																												A0A0C4DH29
																												A0A0C4DH31
																												A0A0C4DH34
																												A0A0C4DH35
																												A0A0C4DH36
																												A0A0C4DH38
																												A0A0C4DH39
																												A0A0C4DH43
																												A0A0C4DH67
																												A0A0C4DH73
																												A0A0G2JS06
																												A0A0J9YX35
																												A0A0J9YXX1
																												A0M8Q6
																												P01593
																												P01597
																												P01599
																												P01601
																												P01602
																												P01619
																												P01624
																												P01700
																												P01703
																												P01705
																												P01706
																												P01709
																												P01714
																												P01715
																												P01717
																												P01718
																												P01721
																												P01742
																												P01743
																												P01766
																												P01768
																												P01780
																												P01782
																												P01814
																												P01817
																												P01834
																												P01854
																												P01857
																												P01859
																												P01860
																												P01861
																												P01871
																												P01876
																												P01877
																												P01880
																												P01893
																												P04211
																												P04430
																												P06312
																												P06331
																												P0DOY2
																												P23083
																												P80748
																												Q9BYX7
																												Q9H7B7

## Sheet: Library Generation
Deep Library				High pH				DIA Penny				DIA Rice				DDA Guergues
Protein	Description	Gene		Protein	Description	Gene		Protein	Description	Gene		Protein	Description	Gene		Protein	Description	Gene
P04217	alpha-1-B glycoprotein	A1BG		P04217	alpha-1-B glycoprotein	A1BG		P04217	alpha-1-B glycoprotein	A1BG		P04217	alpha-1-B glycoprotein	A1BG		P04217	alpha-1-B glycoprotein	A1BG
P01023	alpha-2-macroglobulin	A2M		P01023	alpha-2-macroglobulin	A2M		P01023	alpha-2-macroglobulin	A2M		P01023	alpha-2-macroglobulin	A2M		P01023	alpha-2-macroglobulin	A2M
O95477	ATP binding cassette subfamily A member 1	ABCA1		O95477	ATP binding cassette subfamily A member 1	ABCA1		O95477	ATP binding cassette subfamily A member 1	ABCA1		O95477	ATP binding cassette subfamily A member 1	ABCA1		P62736	actin alpha 2, smooth muscle	ACTA2
Q86UK0	ATP binding cassette subfamily A member 12	ABCA12		Q9NP78	ATP binding cassette subfamily B member 9	ABCB9		Q86UK0	ATP binding cassette subfamily A member 12	ABCA12		Q9NP58	ATP binding cassette subfamily B member 6 (LAN blood group)	ABCB6		P60709	actin beta	ACTB
Q9NP58	ATP binding cassette subfamily B member 6 (LAN blood group)	ABCB6		Q7L211	abhydrolase domain containing 13	ABHD13		Q9NP78	ATP binding cassette subfamily B member 9	ABCB9		Q9NP78	ATP binding cassette subfamily B member 9	ABCB9		Q15848	adiponectin, C1Q and collagen domain containing	ADIPOQ
Q9NP78	ATP binding cassette subfamily B member 9	ABCB9		Q8IZP0	abl interactor 1	ABI1		O15439	ATP binding cassette subfamily C member 4 (PEL blood group)	ABCC4		P33527	ATP binding cassette subfamily C member 1 (ABCC1 blood group)	ABCC1		P43652	afamin	AFM
P33527	ATP binding cassette subfamily C member 1 (ABCC1 blood group)	ABCC1		Q7Z7G0	ABI family member 3 binding protein	ABI3BP		Q09428	ATP binding cassette subfamily C member 8	ABCC8		O15439	ATP binding cassette subfamily C member 4 (PEL blood group)	ABCC4		P01019	angiotensinogen	AGT
O15439	ATP binding cassette subfamily C member 4 (PEL blood group)	ABCC4		Q9P1F3	ABRA C-terminal like	ABRACL		P62736	actin alpha 2, smooth muscle	ACTA2		Q6NUN0	acyl-CoA synthetase medium chain family member 5	ACSM5		P02765	alpha 2-HS glycoprotein	AHSG
Q09428	ATP binding cassette subfamily C member 8	ABCC8		P11310	acyl-CoA dehydrogenase medium chain	ACADM		P60709	actin beta	ACTB		P62736	actin alpha 2, smooth muscle	ACTA2		P02768	albumin	ALB
Q7L211	abhydrolase domain containing 13	ABHD13		Q15057	ArfGAP with coiled-coil, ankyrin repeat and PH domains 2	ACAP2		P63261	actin gamma 1	ACTG1		P60709	actin beta	ACTB		P02760	alpha-1-microglobulin/bikunin precursor	AMBP
Q8IZP0	abl interactor 1	ABI1		P12821	angiotensin I converting enzyme	ACE		P12814	actinin alpha 1	ACTN1		P63261	actin gamma 1	ACTG1		Q9HCE9	anoctamin 8	ANO8
Q7Z7G0	ABI family member 3 binding protein	ABI3BP		P53396	ATP citrate lyase	ACLY		P61163	actin related protein 1A	ACTR1A		P12814	actinin alpha 1	ACTN1		P02743	amyloid P component, serum	APCS
Q9P1F3	ABRA C-terminal like	ABRACL		Q99798	aconitase 2	ACO2		P61158	actin related protein 3	ACTR3		P61163	actin related protein 1A	ACTR1A		P02647	apolipoprotein A1	APOA1
P11310	acyl-CoA dehydrogenase medium chain	ACADM		Q9ULC5	acyl-CoA synthetase long chain family member 5	ACSL5		Q03154	aminoacylase 1	ACY1		Q76LX8	ADAM metallopeptidase with thrombospondin type 1 motif 13	ADAMTS13		P02652	apolipoprotein A2	APOA2
Q15057	ArfGAP with coiled-coil, ankyrin repeat and PH domains 2	ACAP2		P62736	actin alpha 2, smooth muscle	ACTA2		Q9NZK5	adenosine deaminase 2	ADA2		Q86TH1	ADAMTS like 2	ADAMTSL2		P06727	apolipoprotein A4	APOA4
P12821	angiotensin I converting enzyme	ACE		P60709	actin beta	ACTB		Q6UY14	ADAMTS like 4	ADAMTSL4		Q15848	adiponectin, C1Q and collagen domain containing	ADIPOQ		P04114	apolipoprotein B	APOB
P53396	ATP citrate lyase	ACLY		Q562R1	actin beta like 2	ACTBL2		Q15848	adiponectin, C1Q and collagen domain containing	ADIPOQ		P30520	adenylosuccinate synthase 2	ADSS2		P02654	apolipoprotein C1	APOC1
Q99798	aconitase 2	ACO2		P63261	actin gamma 1	ACTG1		P43652	afamin	AFM		P43652	afamin	AFM		P02655	apolipoprotein C2	APOC2
Q9ULC5	acyl-CoA synthetase long chain family member 5	ACSL5		P12814	actinin alpha 1	ACTN1		Q9UL18	argonaute RISC component 1	AGO1		P01019	angiotensinogen	AGT		P02656	apolipoprotein C3	APOC3
Q6NUN0	acyl-CoA synthetase medium chain family member 5	ACSM5		P35609	actinin alpha 2	ACTN2		P01019	angiotensinogen	AGT		P02765	alpha 2-HS glycoprotein	AHSG		P55056	apolipoprotein C4	APOC4
P62736	actin alpha 2, smooth muscle	ACTA2		O43707	actinin alpha 4	ACTN4		Q09666	AHNAK nucleoprotein	AHNAK		O14862	absent in melanoma 2	AIM2		P05090	apolipoprotein D	APOD
P60709	actin beta	ACTB		P61160	actin related protein 2	ACTR2		P02765	alpha 2-HS glycoprotein	AHSG		O75969	A-kinase anchoring protein 3	AKAP3		P02649	apolipoprotein E	APOE
P63261	actin gamma 1	ACTG1		P61158	actin related protein 3	ACTR3		C9J069	apical junction component 1 homolog	AJM1		O60218	aldo-keto reductase family 1 member B10	AKR1B10		Q13790	apolipoprotein F	APOF
P12814	actinin alpha 1	ACTN1		Q9UHI8	ADAM metallopeptidase with thrombospondin type 1 motif 1	ADAMTS1		P42330	aldo-keto reductase family 1 member C3	AKR1C3		C9JRZ8	aldo-keto reductase family 1 member B15	AKR1B15		P02749	apolipoprotein H	APOH
P35609	actinin alpha 2	ACTN2		Q76LX8	ADAM metallopeptidase with thrombospondin type 1 motif 13	ADAMTS13		P02768	albumin	ALB		P42330	aldo-keto reductase family 1 member C3	AKR1C3		O14791	apolipoprotein L1	APOL1
O43707	actinin alpha 4	ACTN4		Q86TH1	ADAMTS like 2	ADAMTSL2		Q13740	activated leukocyte cell adhesion molecule	ALCAM		P22557	5'-aminolevulinate synthase 2	ALAS2		O95445	apolipoprotein M	APOM
P61163	actin related protein 1A	ACTR1A		Q6UY14	ADAMTS like 4	ADAMTSL4		P00352	aldehyde dehydrogenase 1 family member A1	ALDH1A1		P02768	albumin	ALB		O75882	attractin	ATRN
P61160	actin related protein 2	ACTR2		Q9UEY8	adducin 3	ADD3		P04075	aldolase, fructose-bisphosphate A	ALDOA		Q13740	activated leukocyte cell adhesion molecule	ALCAM		P25311	alpha-2-glycoprotein 1, zinc-binding	AZGP1
P61158	actin related protein 3	ACTR3		Q15848	adiponectin, C1Q and collagen domain containing	ADIPOQ		P05062	aldolase, fructose-bisphosphate B	ALDOB		Q8IZ83	aldehyde dehydrogenase 16 family member A1	ALDH16A1		P61769	beta-2-microglobulin	B2M
Q03154	aminoacylase 1	ACY1		P43652	afamin	AFM		P09972	aldolase, fructose-bisphosphate C	ALDOC		P00352	aldehyde dehydrogenase 1 family member A1	ALDH1A1		P06276	butyrylcholinesterase	BCHE
Q9NZK5	adenosine deaminase 2	ADA2		P01019	angiotensinogen	AGT		P09923	alkaline phosphatase, intestinal	ALPI		P04075	aldolase, fructose-bisphosphate A	ALDOA		P43251	biotinidase	BTD
Q9UHI8	ADAM metallopeptidase with thrombospondin type 1 motif 1	ADAMTS1		P02765	alpha 2-HS glycoprotein	AHSG		Q15699	ALX homeobox 1	ALX1		P05062	aldolase, fructose-bisphosphate B	ALDOB		P02745	complement C1q A chain	C1QA
Q76LX8	ADAM metallopeptidase with thrombospondin type 1 motif 13	ADAMTS13		P00568	adenylate kinase 1	AK1		P02760	alpha-1-microglobulin/bikunin precursor	AMBP		Q8TCU4	ALMS1 centrosome and basal body associated protein	ALMS1		P02746	complement C1q B chain	C1QB
Q86TH1	ADAMTS like 2	ADAMTSL2		P54819	adenylate kinase 2	AK2		P03950	angiogenin	ANG		Q15699	ALX homeobox 1	ALX1		P02747	complement C1q C chain	C1QC
Q6UY14	ADAMTS like 4	ADAMTSL4		O43488	aldo-keto reductase family 7 member A2	AKR7A2		Q9P2S6	ankyrin repeat and MYND domain containing 1	ANKMY1		P02760	alpha-1-microglobulin/bikunin precursor	AMBP		P00736	complement C1r	C1R
Q9UEY8	adducin 3	ADD3		P13716	aminolevulinate dehydratase	ALAD		Q6UB99	ankyrin repeat domain containing 11	ANKRD11		P03950	angiogenin	ANG		P09871	complement C1s	C1S
Q15848	adiponectin, C1Q and collagen domain containing	ADIPOQ		P02768	albumin	ALB		Q9GZV1	ankyrin repeat domain 2	ANKRD2		Q9Y5C1	angiopoietin like 3	ANGPTL3		P06681	complement C2	C2
P30520	adenylosuccinate synthase 2	ADSS2		P30837	aldehyde dehydrogenase 1 family member B1	ALDH1B1		Q9BYT9	anoctamin 3	ANO3		Q9H9E1	ankyrin repeat family A member 2	ANKRA2		P01024	complement C3	C3
P43652	afamin	AFM		P04075	aldolase, fructose-bisphosphate A	ALDOA		P15144	alanyl aminopeptidase, membrane	ANPEP		A6NCL7	ankyrin repeat domain 33B	ANKRD33B		P0C0L4	complement C4A (Chido/Rodgers blood group)	C4A
P01019	angiotensinogen	AGT		P05062	aldolase, fructose-bisphosphate B	ALDOB		P07355	annexin A2	ANXA2		A6QL64	ankyrin repeat domain 36	ANKRD36		P04003	complement component 4 binding protein alpha	C4BPA
Q09666	AHNAK nucleoprotein	AHNAK		Q8TCU4	ALMS1 centrosome and basal body associated protein	ALMS1		P12429	annexin A3	ANXA3		A1A5B4	anoctamin 9	ANO9		P20851	complement component 4 binding protein beta	C4BPB
P02765	alpha 2-HS glycoprotein	AHSG		P18054	arachidonate 12-lipoxygenase, 12S type	ALOX12		P08758	annexin A5	ANXA5		P15144	alanyl aminopeptidase, membrane	ANPEP		P0C0L5	complement component 4B (Chido/Rodgers blood group), copy 2	C4B_2
O14862	absent in melanoma 2	AIM2		P02760	alpha-1-microglobulin/bikunin precursor	AMBP		Q16853	amine oxidase copper containing 3	AOC3		P04083	annexin A1	ANXA1		P01031	complement C5	C5
C9J069	apical junction component 1 homolog	AJM1		P23109	adenosine monophosphate deaminase 1	AMPD1		P02743	amyloid P component, serum	APCS		P07355	annexin A2	ANXA2		P13671	complement C6	C6
P00568	adenylate kinase 1	AK1		Q01433	adenosine monophosphate deaminase 2	AMPD2		Q9HDC9	adipocyte plasma membrane associated protein	APMAP		P08758	annexin A5	ANXA5		P10643	complement C7	C7
O75969	A-kinase anchoring protein 3	AKAP3		P0DTE7	amylase alpha 1A	AMY1A		P02647	apolipoprotein A1	APOA1		Q16853	amine oxidase copper containing 3	AOC3		P07357	complement C8 alpha chain	C8A
Q99996	A-kinase anchoring protein 9	AKAP9		P03950	angiogenin	ANG		P02652	apolipoprotein A2	APOA2		Q63HQ0	adaptor related protein complex 1 associated regulatory protein	AP1AR		P07358	complement C8 beta chain	C8B
O60218	aldo-keto reductase family 1 member B10	AKR1B10		Q9Y5C1	angiopoietin like 3	ANGPTL3		P06727	apolipoprotein A4	APOA4		Q13367	adaptor related protein complex 3 subunit beta 2	AP3B2		P07360	complement C8 gamma chain	C8G
C9JRZ8	aldo-keto reductase family 1 member B15	AKR1B15		P16157	ankyrin 1	ANK1		P04114	apolipoprotein B	APOB		P02743	amyloid P component, serum	APCS		P02748	complement C9	C9
P52895	aldo-keto reductase family 1 member C2	AKR1C2		P15144	alanyl aminopeptidase, membrane	ANPEP		P02654	apolipoprotein C1	APOC1		Q9HDC9	adipocyte plasma membrane associated protein	APMAP		O43866	CD5 molecule like	CD5L
O43488	aldo-keto reductase family 7 member A2	AKR7A2		P58335	ANTXR cell adhesion molecule 2	ANTXR2		P02655	apolipoprotein C2	APOC2		P02647	apolipoprotein A1	APOA1		P00751	complement factor B	CFB
P13716	aminolevulinate dehydratase	ALAD		P04083	annexin A1	ANXA1		P02656	apolipoprotein C3	APOC3		P02652	apolipoprotein A2	APOA2		P08603	complement factor H	CFH
P22557	5'-aminolevulinate synthase 2	ALAS2		P50995	annexin A11	ANXA11		P55056	apolipoprotein C4	APOC4		P06727	apolipoprotein A4	APOA4		Q03591	complement factor H related 1	CFHR1
P02768	albumin	ALB		P09525	annexin A4	ANXA4		P05090	apolipoprotein D	APOD		P04114	apolipoprotein B	APOB		P36980	complement factor H related 2	CFHR2
Q13740	activated leukocyte cell adhesion molecule	ALCAM		P08758	annexin A5	ANXA5		P02649	apolipoprotein E	APOE		P02654	apolipoprotein C1	APOC1		Q92496	complement factor H related 4	CFHR4
Q8IZ83	aldehyde dehydrogenase 16 family member A1	ALDH16A1		P20073	annexin A7	ANXA7		Q13790	apolipoprotein F	APOF		P02655	apolipoprotein C2	APOC2		P05156	complement factor I	CFI
P00352	aldehyde dehydrogenase 1 family member A1	ALDH1A1		Q16853	amine oxidase copper containing 3	AOC3		P02749	apolipoprotein H	APOH		P02656	apolipoprotein C3	APOC3		P27918	complement factor properdin	CFP
P30837	aldehyde dehydrogenase 1 family member B1	ALDH1B1		O43747	adaptor related protein complex 1 subunit gamma 1	AP1G1		O14791	apolipoprotein L1	APOL1		P55056	apolipoprotein C4	APOC4		P05452	C-type lectin domain family 3 member B	CLEC3B
P51648	aldehyde dehydrogenase 3 family member A2	ALDH3A2		Q9BXS5	adaptor related protein complex 1 subunit mu 1	AP1M1		O95445	apolipoprotein M	APOM		P05090	apolipoprotein D	APOD		P10909	clusterin	CLU
P04075	aldolase, fructose-bisphosphate A	ALDOA		P61966	adaptor related protein complex 1 subunit sigma 1	AP1S1		O15085	Rho guanine nucleotide exchange factor 11	ARHGEF11		P02649	apolipoprotein E	APOE		Q96KN2	carnosine dipeptidase 1	CNDP1
P05062	aldolase, fructose-bisphosphate B	ALDOB		P56377	adaptor related protein complex 1 subunit sigma 2	AP1S2		A1IGU5	Rho guanine nucleotide exchange factor 37	ARHGEF37		Q13790	apolipoprotein F	APOF		P00450	ceruloplasmin	CP
P09972	aldolase, fructose-bisphosphate C	ALDOC		P63010	adaptor related protein complex 2 subunit beta 1	AP2B1		O14497	AT-rich interaction domain 1A	ARID1A		P02749	apolipoprotein H	APOH		Q96IY4	carboxypeptidase B2	CPB2
Q8TCU4	ALMS1 centrosome and basal body associated protein	ALMS1		P53680	adaptor related protein complex 2 subunit sigma 1	AP2S1		Q9Y4X5	ariadne RBR E3 ubiquitin protein ligase 1	ARIH1		O14791	apolipoprotein L1	APOL1		P15169	carboxypeptidase N subunit 1	CPN1
P18054	arachidonate 12-lipoxygenase, 12S type	ALOX12		P02743	amyloid P component, serum	APCS		Q8N2F6	armadillo repeat containing 10	ARMC10		Q9BPW4	apolipoprotein L4	APOL4		P22792	carboxypeptidase N subunit 2	CPN2
P09923	alkaline phosphatase, intestinal	ALPI		Q9HDC9	adipocyte plasma membrane associated protein	APMAP		P59998	actin related protein 2/3 complex subunit 4	ARPC4		O95445	apolipoprotein M	APOM		P02741	C-reactive protein	CRP
Q96QP1	alpha kinase 1	ALPK1		P02647	apolipoprotein A1	APOA1		P07307	asialoglycoprotein receptor 2	ASGR2		P05089	arginase 1	ARG1		P01034	cystatin C	CST3
Q15699	ALX homeobox 1	ALX1		P02652	apolipoprotein A2	APOA2		Q8NAA4	autophagy related 16 like 2	ATG16L2		Q96C12	armadillo repeat containing 5	ARMC5		Q99895	chymotrypsin C	CTRC
P02760	alpha-1-microglobulin/bikunin precursor	AMBP		P06727	apolipoprotein A4	APOA4		Q13315	ATM serine/threonine kinase	ATM		Q7L4S7	armadillo repeat containing X-linked 6	ARMCX6		Q16610	extracellular matrix protein 1	ECM1
P23109	adenosine monophosphate deaminase 1	AMPD1		Q6Q788	apolipoprotein A5	APOA5		P25705	ATP synthase F1 subunit alpha	ATP5F1A		Q13510	N-acylsphingosine amidohydrolase 1	ASAH1		Q12805	EGF-like fibulin extracellular matrix protein 1	EFEMP1
Q01433	adenosine monophosphate deaminase 2	AMPD2		P04114	apolipoprotein B	APOB		P06576	ATP synthase F1 subunit beta	ATP5F1B		P06576	ATP synthase F1 subunit beta	ATP5F1B		P00742	coagulation factor X	F10
P0DTE7	amylase alpha 1A	AMY1A		Q6NTF7	apolipoprotein B mRNA editing enzyme catalytic subunit 3H	APOBEC3H		O75882	attractin	ATRN		P24539	ATP synthase peripheral stalk-membrane subunit b	ATP5PB		P00748	coagulation factor XII	F12
P03950	angiogenin	ANG		Q0VD83	apolipoprotein B receptor	APOBR		Q96GD4	aurora kinase B	AURKB		Q8WXE1	ATR interacting protein	ATRIP		P00488	coagulation factor XIII A chain	F13A1
Q9Y5C1	angiopoietin like 3	ANGPTL3		P02654	apolipoprotein C1	APOC1		Q9Y2T1	axin 2	AXIN2		O75882	attractin	ATRN		P05160	coagulation factor XIII B chain	F13B
P16157	ankyrin 1	ANK1		P02655	apolipoprotein C2	APOC2		P25311	alpha-2-glycoprotein 1, zinc-binding	AZGP1		P25311	alpha-2-glycoprotein 1, zinc-binding	AZGP1		P00734	coagulation factor II, thrombin	F2
Q9P2S6	ankyrin repeat and MYND domain containing 1	ANKMY1		P02656	apolipoprotein C3	APOC3		P61769	beta-2-microglobulin	B2M		P61769	beta-2-microglobulin	B2M		P12259	coagulation factor V	F5
Q9H9E1	ankyrin repeat family A member 2	ANKRA2		P55056	apolipoprotein C4	APOC4		Q8N9N5	BTG3 associated nuclear protein	BANP		P15291	beta-1,4-galactosyltransferase 1	B4GALT1		P00740	coagulation factor IX	F9
Q6UB99	ankyrin repeat domain containing 11	ANKRD11		P05090	apolipoprotein D	APOD		P06276	butyrylcholinesterase	BCHE		O43505	beta-1,4-glucuronyltransferase 1	B4GAT1		P23142	fibulin 1	FBLN1
Q9GZV1	ankyrin repeat domain 2	ANKRD2		P02649	apolipoprotein E	APOE		P21810	biglycan	BGN		P06276	butyrylcholinesterase	BCHE		O75636	ficolin 3	FCN3
A6NCL7	ankyrin repeat domain 33B	ANKRD33B		Q13790	apolipoprotein F	APOF		Q13867	bleomycin hydrolase	BLMH		P12694	branched chain keto acid dehydrogenase E1 subunit alpha	BCKDHA		Q9UGM5	fetuin B	FETUB
A6QL64	ankyrin repeat domain 36	ANKRD36		P02749	apolipoprotein H	APOH		P30043	biliverdin reductase B	BLVRB		A2AJT9	BCLAF1 and THRAP3 family member 3	BCLAF3		P02671	fibrinogen alpha chain	FGA
Q9NW15	anoctamin 10	ANO10		O14791	apolipoprotein L1	APOL1		P22004	bone morphogenetic protein 6	BMP6		Q6ZU67	BEN domain containing 4	BEND4		P02675	fibrinogen beta chain	FGB
Q9BYT9	anoctamin 3	ANO3		O95445	apolipoprotein M	APOM		Q8NFC6	biorientation of chromosomes in cell division 1 like 1	BOD1L1		Q13867	bleomycin hydrolase	BLMH		P02679	fibrinogen gamma chain	FGG
A1A5B4	anoctamin 9	ANO9		P05067	amyloid beta precursor protein	APP		P46736	BRCA1/BRCA2-containing complex subunit 3	BRCC3		Q14667	bridge-like lipid transfer protein family member 2	BLTP2		P02751	fibronectin 1	FN1
P15144	alanyl aminopeptidase, membrane	ANPEP		P07741	adenine phosphoribosyltransferase	APRT		P43251	biotinidase	BTD		Q6BDS2	bridge-like lipid transfer protein family member 3A	BLTP3A		P02774	GC vitamin D binding protein	GC
P58335	ANTXR cell adhesion molecule 2	ANTXR2		Q8WWN8	ArfGAP with RhoGAP domain, ankyrin repeat and PH domain 3	ARAP3		P02745	complement C1q A chain	C1QA		Q8IYS8	biorientation of chromosomes in cell division 1 like 2	BOD1L2		P80108	glycosylphosphatidylinositol specific phospholipase D1	GPLD1
P04083	annexin A1	ANXA1		P61204	ARF GTPase 3	ARF3		P02746	complement C1q B chain	C1QB		Q9UPA5	bassoon presynaptic cytomatrix protein	BSN		P22352	glutathione peroxidase 3	GPX3
P50995	annexin A11	ANXA11		P18085	ARF GTPase 4	ARF4		P02747	complement C1q C chain	C1QC		B2RXH4	BTB domain containing 18	BTBD18		P06396	gelsolin	GSN
P07355	annexin A2	ANXA2		P84085	ARF GTPase 5	ARF5		P00736	complement C1r	C1R		P43251	biotinidase	BTD		P62805	H4 clustered histone 15	H4C15
P12429	annexin A3	ANXA3		Q5TH69	ARFGEF family member 3	ARFGEF3		Q9NZP8	complement C1r subcomponent like	C1RL		Q8TAD7	chromosome 12 open reading frame 75	C12orf75		Q14520	hyaluronan binding protein 2	HABP2
P09525	annexin A4	ANXA4		Q8N392	Rho GTPase activating protein 18	ARHGAP18		P09871	complement C1s	C1S		P02745	complement C1q A chain	C1QA		P69905	hemoglobin subunit alpha 1	HBA1
P08758	annexin A5	ANXA5		Q92619	Rho GTPase activating protein 45	ARHGAP45		P06681	complement C2	C2		P02746	complement C1q B chain	C1QB		P68871	hemoglobin subunit beta	HBB
P20073	annexin A7	ANXA7		P52565	Rho GDP dissociation inhibitor alpha	ARHGDIA		Q9BZE7	chromosome 22 open reading frame 23	C22orf23		P02747	complement C1q C chain	C1QC		P14210	hepatocyte growth factor	HGF
Q16853	amine oxidase copper containing 3	AOC3		P52566	Rho GDP dissociation inhibitor beta	ARHGDIB		Q9BVC5	chromosome 2 open reading frame 49	C2orf49		P00736	complement C1r	C1R		Q04756	HGF activator	HGFAC
Q63HQ0	adaptor related protein complex 1 associated regulatory protein	AP1AR		P40616	ARF like GTPase 1	ARL1		P01024	complement C3	C3		Q9NZP8	complement C1r subcomponent like	C1RL		P00738	haptoglobin	HP
O43747	adaptor related protein complex 1 subunit gamma 1	AP1G1		Q96BM9	ARF like GTPase 8A	ARL8A		P0C0L4	complement C4A (Chido/Rodgers blood group)	C4A		P09871	complement C1s	C1S		P00739	haptoglobin-related protein	HPR
Q9BXS5	adaptor related protein complex 1 subunit mu 1	AP1M1		Q6P1M9	armadillo repeat containing X-linked 5	ARMCX5		P04003	complement component 4 binding protein alpha	C4BPA		P06681	complement C2	C2		P02790	hemopexin	HPX
P61966	adaptor related protein complex 1 subunit sigma 1	AP1S1		O15143	actin related protein 2/3 complex subunit 1B	ARPC1B		P20851	complement component 4 binding protein beta	C4BPB		P01024	complement C3	C3		P04196	histidine rich glycoprotein	HRG
P56377	adaptor related protein complex 1 subunit sigma 2	AP1S2		O15144	actin related protein 2/3 complex subunit 2	ARPC2		P0C0L5	complement component 4B (Chido/Rodgers blood group), copy 2	C4B_2		P0C0L4	complement C4A (Chido/Rodgers blood group)	C4A		P01344	insulin like growth factor 2	IGF2
P63010	adaptor related protein complex 2 subunit beta 1	AP2B1		O15145	actin related protein 2/3 complex subunit 3	ARPC3		P01031	complement C5	C5		P04003	complement component 4 binding protein alpha	C4BPA		P35858	insulin like growth factor binding protein acid labile subunit	IGFALS
P53680	adaptor related protein complex 2 subunit sigma 1	AP2S1		P59998	actin related protein 2/3 complex subunit 4	ARPC4		P13671	complement C6	C6		P20851	complement component 4 binding protein beta	C4BPB		P17936	insulin like growth factor binding protein 3	IGFBP3
Q13367	adaptor related protein complex 3 subunit beta 2	AP3B2		O15511	actin related protein 2/3 complex subunit 5	ARPC5		Q9GZU0	chromosome 6 open reading frame 62	C6orf62		P0C0L5	complement component 4B (Chido/Rodgers blood group), copy 2	C4B_2		P15814	immunoglobulin lambda like polypeptide 1	IGLL1
P02743	amyloid P component, serum	APCS		Q13510	N-acylsphingosine amidohydrolase 1	ASAH1		P10643	complement C7	C7		P01031	complement C5	C5		B9A064	immunoglobulin lambda like polypeptide 5	IGLL5
Q9HDC9	adipocyte plasma membrane associated protein	APMAP		Q16515	acid sensing ion channel subunit 2	ASIC2		Q8NEG2	chromosome 7 open reading frame 57	C7orf57		P13671	complement C6	C6		P06213	insulin receptor	INSR
P02647	apolipoprotein A1	APOA1		P04424	argininosuccinate lyase	ASL		P07357	complement C8 alpha chain	C8A		P10643	complement C7	C7		P19827	inter-alpha-trypsin inhibitor heavy chain 1	ITIH1
P02652	apolipoprotein A2	APOA2		Q5T9A4	ATPase family AAA domain containing 3B	ATAD3B		P07358	complement C8 beta chain	C8B		P07357	complement C8 alpha chain	C8A		P19823	inter-alpha-trypsin inhibitor heavy chain 2	ITIH2
P06727	apolipoprotein A4	APOA4		P31939	5-aminoimidazole-4-carboxamide ribonucleotide formyltransferase/IMP cyclohydrolase	ATIC		P07360	complement C8 gamma chain	C8G		P07358	complement C8 beta chain	C8B		Q06033	inter-alpha-trypsin inhibitor heavy chain 3	ITIH3
Q6Q788	apolipoprotein A5	APOA5		Q6DD88	atlastin GTPase 3	ATL3		Q96LL4	chromosome 8 open reading frame 48	C8orf48		P07360	complement C8 gamma chain	C8G		Q14624	inter-alpha-trypsin inhibitor heavy chain 4	ITIH4
P04114	apolipoprotein B	APOB		P16615	ATPase sarcoplasmic/endoplasmic reticulum Ca2+ transporting 2	ATP2A2		P02748	complement C9	C9		P02748	complement C9	C9		Q96ST2	interacts with SUPT6H, CTD assembly factor 1	IWS1
Q6NTF7	apolipoprotein B mRNA editing enzyme catalytic subunit 3H	APOBEC3H		Q93084	ATPase sarcoplasmic/endoplasmic reticulum Ca2+ transporting 3	ATP2A3		P00915	carbonic anhydrase 1	CA1		P00915	carbonic anhydrase 1	CA1		P01591	joining chain of multimeric IgA and IgM	JCHAIN
Q0VD83	apolipoprotein B receptor	APOBR		P20020	ATPase plasma membrane Ca2+ transporting 1	ATP2B1		P00918	carbonic anhydrase 2	CA2		P00918	carbonic anhydrase 2	CA2		P03952	kallikrein B1	KLKB1
P02654	apolipoprotein C1	APOC1		P25705	ATP synthase F1 subunit alpha	ATP5F1A		O75952	calcium binding tyrosine phosphorylation regulated	CABYR		P0DP23	calmodulin 1	CALM1		P01042	kininogen 1	KNG1
P02655	apolipoprotein C2	APOC2		P06576	ATP synthase F1 subunit beta	ATP5F1B		Q86Y37	CDK2 associated cullin domain 1	CACUL1		Q9NZT1	calmodulin like 5	CALML5		P04264	keratin 1	KRT1
P02656	apolipoprotein C3	APOC3		P36542	ATP synthase F1 subunit gamma	ATP5F1C		P0DP23	calmodulin 1	CALM1		P49913	cathelicidin antimicrobial peptide	CAMP		P13645	keratin 10	KRT10
P55056	apolipoprotein C4	APOC4		P56385	ATP synthase membrane subunit e	ATP5ME		P27797	calreticulin	CALR		Q01518	cyclase associated actin cytoskeleton regulatory protein 1	CAP1		P35908	keratin 2	KRT2
P05090	apolipoprotein D	APOD		P36543	ATPase H+ transporting V1 subunit E1	ATP6V1E1		P49913	cathelicidin antimicrobial peptide	CAMP		P29466	caspase 1	CASP1		O43790	keratin 86	KRT86
P02649	apolipoprotein E	APOE		Q96A05	ATPase H+ transporting V1 subunit E2	ATP6V1E2		Q01518	cyclase associated actin cytoskeleton regulatory protein 1	CAP1		P31944	caspase 14	CASP14		P35527	keratin 9	KRT9
Q13790	apolipoprotein F	APOF		O75348	ATPase H+ transporting V1 subunit G1	ATP6V1G1		P07384	calpain 1	CAPN1		P04040	catalase	CAT		P18428	lipopolysaccharide binding protein	LBP
P02749	apolipoprotein H	APOH		Q9UI12	ATPase H+ transporting V1 subunit H	ATP6V1H		Q9H257	caspase recruitment domain family member 9	CARD9		O95810	caveolae associated protein 2	CAVIN2		P04180	lecithin-cholesterol acyltransferase	LCAT
O14791	apolipoprotein L1	APOL1		Q9Y2Q0	ATPase phospholipid transporting 8A1	ATP8A1		P31944	caspase 14	CASP14		Q6UW01	cerebellin 3 precursor	CBLN3		P13796	lymphocyte cytosolic protein 1	LCP1
Q9BPW4	apolipoprotein L4	APOL4		O75882	attractin	ATRN		P04040	catalase	CAT		Q6ZP82	coiled-coil domain containing 141	CCDC141		Q08380	galectin 3 binding protein	LGALS3BP
O95445	apolipoprotein M	APOM		Q9UBB4	ataxin 10	ATXN10		O95810	caveolae associated protein 2	CAVIN2		A6NGH7	coiled-coil domain containing 160	CCDC160		P08519	lipoprotein(a)	LPA
P05067	amyloid beta precursor protein	APP		P25311	alpha-2-glycoprotein 1, zinc-binding	AZGP1		Q9P2K1	coiled-coil and C2 domain containing 2A	CC2D2A		Q5TID7	coiled-coil domain containing 181	CCDC181		P02750	leucine rich alpha-2-glycoprotein 1	LRG1
P07741	adenine phosphoribosyltransferase	APRT		P61769	beta-2-microglobulin	B2M		Q5T9S5	coiled-coil domain containing 18	CCDC18		A2RUB6	coiled-coil domain containing 66	CCDC66		P51884	lumican	LUM
P61204	ARF GTPase 3	ARF3		P15291	beta-1,4-galactosyltransferase 1	B4GALT1		Q5T5S1	coiled-coil domain containing 183	CCDC183		Q16627	C-C motif chemokine ligand 14	CCL14		P61626	lysozyme	LYZ
P18085	ARF GTPase 4	ARF4		P80723	brain abundant membrane attached signal protein 1	BASP1		A0A096LP49	coiled-coil domain containing 187	CCDC187		P55774	C-C motif chemokine ligand 18	CCL18		P48740	MBL associated serine protease 1	MASP1
P84085	ARF GTPase 5	ARF5		Q9UHQ4	B cell receptor associated protein 29	BCAP29		A2RUB6	coiled-coil domain containing 66	CCDC66		P08571	CD14 molecule	CD14		P26927	macrophage stimulating 1	MST1
Q5TH69	ARFGEF family member 3	ARFGEF3		P06276	butyrylcholinesterase	BCHE		Q8IWF9	coiled-coil domain containing 83	CCDC83		Q86VB7	CD163 molecule	CD163		P02763	orosomucoid 1	ORM1
P05089	arginase 1	ARG1		Q07817	BCL2 like 1	BCL2L1		Q8TD31	coiled-coil alpha-helical rod protein 1	CCHCR1		P16070	CD44 molecule (IN blood group)	CD44		P19652	orosomucoid 2	ORM2
Q8N392	Rho GTPase activating protein 18	ARHGAP18		P55957	BH3 interacting domain death agonist	BID		Q13939	calicin	CCIN		O43866	CD5 molecule like	CD5L		Q96PD5	peptidoglycan recognition protein 2	PGLYRP2
Q92619	Rho GTPase activating protein 45	ARHGAP45		Q9UBW5	bridging integrator 2	BIN2		Q9H7U1	coiled-coil serine rich protein 2	CCSER2		Q9NPY3	CD93 molecule	CD93		P00747	plasminogen	PLG
P52565	Rho GDP dissociation inhibitor alpha	ARHGDIA		Q8TDL5	BPI fold containing family B member 1	BPIFB1		Q6YHK3	CD109 molecule	CD109		Q99459	cell division cycle 5 like	CDC5L		P55058	phospholipid transfer protein	PLTP
P52566	Rho GDP dissociation inhibitor beta	ARHGDIB		Q10588	bone marrow stromal cell antigen 1	BST1		P08571	CD14 molecule	CD14		P12830	cadherin 1	CDH1		P27169	paraoxonase 1	PON1
O15085	Rho guanine nucleotide exchange factor 11	ARHGEF11		P43251	biotinidase	BTD		Q86VB7	CD163 molecule	CD163		P55290	cadherin 13	CDH13		P02775	pro-platelet basic protein	PPBP
A1IGU5	Rho guanine nucleotide exchange factor 37	ARHGEF37		Q06187	Bruton tyrosine kinase	BTK		P16070	CD44 molecule (IN blood group)	CD44		P33151	cadherin 5	CDH5		P04070	protein C, inactivator of coagulation factors Va and VIIIa	PROC
O14497	AT-rich interaction domain 1A	ARID1A		Q8WTQ4	chromosome 16 open reading frame 78	C16orf78		O43866	CD5 molecule like	CD5L		O94986	centrosomal protein 152	CEP152		P07225	protein S	PROS1
Q9Y4X5	ariadne RBR E3 ubiquitin protein ligase 1	ARIH1		P02745	complement C1q A chain	C1QA		Q9NPY3	CD93 molecule	CD93		P41208	centrin 2	CETN2		P41222	prostaglandin D2 synthase	PTGDS
P40616	ARF like GTPase 1	ARL1		P02746	complement C1q B chain	C1QB		Q9UKI2	CDC42 effector protein 3	CDC42EP3		P11597	cholesteryl ester transfer protein	CETP		P20742	PZP alpha-2-macroglobulin like	PZP
O75915	ARF like GTPase 6 interacting protein 5	ARL6IP5		P02747	complement C1q C chain	C1QC		P12830	cadherin 1	CDH1		Q4G0U5	cilia and flagella associated protein 221	CFAP221		P02753	retinol binding protein 4	RBP4
Q96BM9	ARF like GTPase 8A	ARL8A		P00736	complement C1r	C1R		P55290	cadherin 13	CDH13		P00751	complement factor B	CFB		P0DJI8	serum amyloid A1	SAA1
Q8N2F6	armadillo repeat containing 10	ARMC10		Q9NZP8	complement C1r subcomponent like	C1RL		P33151	cadherin 5	CDH5		P00746	complement factor D	CFD		P35542	serum amyloid A4, constitutive	SAA4
Q96C12	armadillo repeat containing 5	ARMC5		P09871	complement C1s	C1S		P38936	cyclin dependent kinase inhibitor 1A	CDKN1A		P08603	complement factor H	CFH		P49908	selenoprotein P	SELENOP
Q6P1M9	armadillo repeat containing X-linked 5	ARMCX5		Q9BUN1	chromosome 1 open reading frame 56	C1orf56		P40199	CEA cell adhesion molecule 6	CEACAM6		Q03591	complement factor H related 1	CFHR1		P01009	serpin family A member 1	SERPINA1
Q7L4S7	armadillo repeat containing X-linked 6	ARMCX6		P06681	complement C2	C2		Q9NYQ7	cadherin EGF LAG seven-pass G-type receptor 3	CELSR3		P36980	complement factor H related 2	CFHR2		P01011	serpin family A member 3	SERPINA3
O15143	actin related protein 2/3 complex subunit 1B	ARPC1B		P01024	complement C3	C3		Q5EE01	centromere protein W	CENPW		Q92496	complement factor H related 4	CFHR4		P29622	serpin family A member 4	SERPINA4
O15144	actin related protein 2/3 complex subunit 2	ARPC2		P0C0L4	complement C4A (Chido/Rodgers blood group)	C4A		Q8N8E3	centrosomal protein 112	CEP112		Q9BXR6	complement factor H related 5	CFHR5		P08185	serpin family A member 6	SERPINA6
O15145	actin related protein 2/3 complex subunit 3	ARPC3		P04003	complement component 4 binding protein alpha	C4BPA		Q96GE4	centrosomal protein 95	CEP95		P05156	complement factor I	CFI		P05543	serpin family A member 7	SERPINA7
P59998	actin related protein 2/3 complex subunit 4	ARPC4		P20851	complement component 4 binding protein beta	C4BPB		P11597	cholesteryl ester transfer protein	CETP		P27918	complement factor properdin	CFP		P01008	serpin family C member 1	SERPINC1
O15511	actin related protein 2/3 complex subunit 5	ARPC5		P0C0L5	complement component 4B (Chido/Rodgers blood group), copy 2	C4B_2		P00751	complement factor B	CFB		Q3L8U1	chromodomain helicase DNA binding protein 9	CHD9		P05546	serpin family D member 1	SERPIND1
Q13510	N-acylsphingosine amidohydrolase 1	ASAH1		Q6ZRC1	chromosome 4 open reading frame 50	C4orf50		P00746	complement factor D	CFD		P10645	chromogranin A	CHGA		P36955	serpin family F member 1	SERPINF1
P07307	asialoglycoprotein receptor 2	ASGR2		P01031	complement C5	C5		P08603	complement factor H	CFH		P36222	chitinase 3 like 1	CHI3L1		P08697	serpin family F member 2	SERPINF2
Q16515	acid sensing ion channel subunit 2	ASIC2		P13671	complement C6	C6		Q03591	complement factor H related 1	CFHR1		P36544	cholinergic receptor nicotinic alpha 7 subunit	CHRNA7		P05155	serpin family G member 1	SERPING1
P04424	argininosuccinate lyase	ASL		O95873	chromosome 6 open reading frame 47	C6orf47		P36980	complement factor H related 2	CFHR2		P06732	creatine kinase, M-type	CKM		P02787	transferrin	TF
Q5T9A4	ATPase family AAA domain containing 3B	ATAD3B		P10643	complement C7	C7		Q02985	complement factor H related 3	CFHR3		P05452	C-type lectin domain family 3 member B	CLEC3B		Q15582	transforming growth factor beta induced	TGFBI
Q5T2N8	ATPase family AAA domain containing 3C	ATAD3C		P07357	complement C8 alpha chain	C8A		Q92496	complement factor H related 4	CFHR4		P10909	clusterin	CLU		P07996	thrombospondin 1	THBS1
P17544	activating transcription factor 7	ATF7		P07358	complement C8 beta chain	C8B		Q9BXR6	complement factor H related 5	CFHR5		Q96KN2	carnosine dipeptidase 1	CNDP1		P02766	transthyretin	TTR
Q8NAA4	autophagy related 16 like 2	ATG16L2		P07360	complement C8 gamma chain	C8G		P05156	complement factor I	CFI		Q53SF7	cordon-bleu WH2 repeat protein like 1	COBLL1		P04004	vitronectin	VTN
P31939	5-aminoimidazole-4-carboxamide ribonucleotide formyltransferase/IMP cyclohydrolase	ATIC		P02748	complement C9	C9		P23528	cofilin 1	CFL1		P39060	collagen type XVIII alpha 1 chain	COL18A1		P04275	von Willebrand factor	VWF
Q6DD88	atlastin GTPase 3	ATL3		P00915	carbonic anhydrase 1	CA1		P27918	complement factor properdin	CFP		P02452	collagen type I alpha 1 chain	COL1A1		A0A075B6H7
Q13315	ATM serine/threonine kinase	ATM		P00918	carbonic anhydrase 2	CA2		Q6NT52	chorionic gonadotropin subunit beta 2	CGB2		P12109	collagen type VI alpha 1 chain	COL6A1		A0A075B6H9
O60312	ATPase phospholipid transporting 10A (putative)	ATP10A		Q05682	caldesmon 1	CALD1		P10645	chromogranin A	CHGA		P12110	collagen type VI alpha 2 chain	COL6A2		A0A075B6I0
P16615	ATPase sarcoplasmic/endoplasmic reticulum Ca2+ transporting 2	ATP2A2		P0DP23	calmodulin 1	CALM1		O00533	cell adhesion molecule L1 like	CHL1		P12111	collagen type VI alpha 3 chain	COL6A3		A0A075B6I9
Q93084	ATPase sarcoplasmic/endoplasmic reticulum Ca2+ transporting 3	ATP2A3		P27797	calreticulin	CALR		O43745	calcineurin like EF-hand protein 2	CHP2		Q9Y6Z7	collectin subfamily member 10	COLEC10		A0A075B6K4
P20020	ATPase plasma membrane Ca2+ transporting 1	ATP2B1		O43852	calumenin	CALU		O43247	ciliary microtubule inner protein 4	CIMIP4		Q9BWP8	collectin subfamily member 11	COLEC11		A0A075B6K5
P25705	ATP synthase F1 subunit alpha	ATP5F1A		P49913	cathelicidin antimicrobial peptide	CAMP		P06732	creatine kinase, M-type	CKM		P49747	cartilage oligomeric matrix protein	COMP		A0A075B6P5
P06576	ATP synthase F1 subunit beta	ATP5F1B		P27824	calnexin	CANX		Q14CN2	chloride channel accessory 4	CLCA4		P31146	coronin 1A	CORO1A		A0A075B6Q5
P36542	ATP synthase F1 subunit gamma	ATP5F1C		Q01518	cyclase associated actin cytoskeleton regulatory protein 1	CAP1		Q9UHP7	C-type lectin domain family 2 member D	CLEC2D		Q9ULV4	coronin 1C	CORO1C		A0A075B6R2
P56385	ATP synthase membrane subunit e	ATP5ME		P07384	calpain 1	CAPN1		P05452	C-type lectin domain family 3 member B	CLEC3B		P00450	ceruloplasmin	CP		A0A075B6R9
P24539	ATP synthase peripheral stalk-membrane subunit b	ATP5PB		P04632	calpain small subunit 1	CAPNS1		P10909	clusterin	CLU		Q96IY4	carboxypeptidase B2	CPB2		A0A075B6S2
P36543	ATPase H+ transporting V1 subunit E1	ATP6V1E1		P52907	capping actin protein of muscle Z-line subunit alpha 1	CAPZA1		Q8NFW8	cytidine monophosphate N-acetylneuraminic acid synthetase	CMAS		Q9H799	ciliogenesis and planar polarity effector complex subunit 1	CPLANE1		A0A075B6S5
Q96A05	ATPase H+ transporting V1 subunit E2	ATP6V1E2		P47755	capping actin protein of muscle Z-line subunit alpha 2	CAPZA2		Q96KN2	carnosine dipeptidase 1	CNDP1		P15169	carboxypeptidase N subunit 1	CPN1		A0A075B6S9
O75348	ATPase H+ transporting V1 subunit G1	ATP6V1G1		P47756	capping actin protein of muscle Z-line subunit beta	CAPZB		Q96LI5	CCR4-NOT transcription complex subunit 6 like	CNOT6L		P22792	carboxypeptidase N subunit 2	CPN2		A0A087WSY6
Q9UI12	ATPase H+ transporting V1 subunit H	ATP6V1H		Q9H257	caspase recruitment domain family member 9	CARD9		P21554	cannabinoid receptor 1	CNR1		Q96A23	copine 4	CPNE4		A0A0A0MRZ8
Q9Y2Q0	ATPase phospholipid transporting 8A1	ATP8A1		P42574	caspase 3	CASP3		P39060	collagen type XVIII alpha 1 chain	COL18A1		Q9BRF8	calcineurin like phosphoesterase domain containing 1	CPPED1		A0A0A0MS15
Q8WXE1	ATR interacting protein	ATRIP		P31415	calsequestrin 1	CASQ1		P02452	collagen type I alpha 1 chain	COL1A1		P54108	cysteine rich secretory protein 3	CRISP3		A0A0A0MT89
O75882	attractin	ATRN		P20810	calpastatin	CAST		P08123	collagen type I alpha 2 chain	COL1A2		P02741	C-reactive protein	CRP		A0A0B4J1V0
Q9UBB4	ataxin 10	ATXN10		P04040	catalase	CAT		Q9P218	collagen type XX alpha 1 chain	COL20A1		Q9NQ79	cartilage acidic protein 1	CRTAC1		A0A0B4J1V2
Q9Y2T1	axin 2	AXIN2		O95810	caveolae associated protein 2	CAVIN2		P12109	collagen type VI alpha 1 chain	COL6A1		P07333	colony stimulating factor 1 receptor	CSF1R		A0A0B4J1X5
P25311	alpha-2-glycoprotein 1, zinc-binding	AZGP1		P16152	carbonyl reductase 1	CBR1		P12110	collagen type VI alpha 2 chain	COL6A2		P01034	cystatin C	CST3		A0A0B4J1X8
P61769	beta-2-microglobulin	B2M		Q13185	chromobox 3	CBX3		P12111	collagen type VI alpha 3 chain	COL6A3		Q01459	chitobiase	CTBS		A0A0B4J1Y8
P15291	beta-1,4-galactosyltransferase 1	B4GALT1		Q96EE4	coiled-coil domain containing 126	CCDC126		Q9Y6Z7	collectin subfamily member 10	COLEC10		P35221	catenin alpha 1	CTNNA1		A0A0B4J1Y9
O43505	beta-1,4-glucuronyltransferase 1	B4GAT1		Q6ZP82	coiled-coil domain containing 141	CCDC141		Q9BWP8	collectin subfamily member 11	COLEC11		Q9UI47	catenin alpha 3	CTNNA3		A0A0B4J2D9
Q8N9N5	BTG3 associated nuclear protein	BANP		Q16627	C-C motif chemokine ligand 14	CCL14		Q9P000	COMM domain containing 9	COMMD9		P07339	cathepsin D	CTSD		A0A0C4DH25
P80723	brain abundant membrane attached signal protein 1	BASP1		P55774	C-C motif chemokine ligand 18	CCL18		P49747	cartilage oligomeric matrix protein	COMP		P00387	cytochrome b5 reductase 3	CYB5R3		A0A0C4DH29
Q9UHQ4	B cell receptor associated protein 29	BCAP29		O14618	copper chaperone for superoxide dismutase	CCS		P00450	ceruloplasmin	CP		Q9UI36	dachshund family transcription factor 1	DACH1		A0A0C4DH34
P06276	butyrylcholinesterase	BCHE		P78371	chaperonin containing TCP1 subunit 2	CCT2		Q96IY4	carboxypeptidase B2	CPB2		P09172	dopamine beta-hydroxylase	DBH		A0A0C4DH35
P12694	branched chain keto acid dehydrogenase E1 subunit alpha	BCKDHA		P50991	chaperonin containing TCP1 subunit 4	CCT4		P15169	carboxypeptidase N subunit 1	CPN1		P61962	DDB1 and CUL4 associated factor 7	DCAF7		A0A0C4DH36
Q07817	BCL2 like 1	BCL2L1		P48643	chaperonin containing TCP1 subunit 5	CCT5		P22792	carboxypeptidase N subunit 2	CPN2		P81605	dermcidin	DCD		A0A0C4DH38
A2AJT9	BCLAF1 and THRAP3 family member 3	BCLAF3		Q99832	chaperonin containing TCP1 subunit 7	CCT7		Q9Y646	carboxypeptidase Q	CPQ		Q9C098	doublecortin like kinase 3	DCLK3		A0A0C4DH43
Q6ZU67	BEN domain containing 4	BEND4		P50990	chaperonin containing TCP1 subunit 8	CCT8		P54108	cysteine rich secretory protein 3	CRISP3		Q9NX09	DNA damage inducible transcript 4	DDIT4		A0A0C4DH73
P21810	biglycan	BGN		Q6YHK3	CD109 molecule	CD109		P02741	C-reactive protein	CRP		P59665	defensin alpha 1	DEFA1		A0A0J9YX35
P55957	BH3 interacting domain death agonist	BID		P08571	CD14 molecule	CD14		Q9NQ79	cartilage acidic protein 1	CRTAC1		Q8IWF6	DENN domain containing 6A	DENND6A		A0A0J9YXX1
Q9UBW5	bridging integrator 2	BIN2		Q86VB7	CD163 molecule	CD163		Q8TDX6	chondroitin sulfate N-acetylgalactosaminyltransferase 1	CSGALNACT1		Q96M86	dynein heavy chain domain 1	DNHD1		A0M8Q6
Q13867	bleomycin hydrolase	BLMH		P16671	CD36 molecule (CD36 blood group)	CD36		Q7Z407	CUB and Sushi multiple domains 3	CSMD3		Q9H4A9	dipeptidase 2	DPEP2		P01593
Q14667	bridge-like lipid transfer protein family member 2	BLTP2		P16070	CD44 molecule (IN blood group)	CD44		P01034	cystatin C	CST3		Q9H2P9	diphthamide biosynthesis 5	DPH5		P01599
Q6BDS2	bridge-like lipid transfer protein family member 3A	BLTP3A		Q08722	CD47 molecule	CD47		P01040	cystatin A	CSTA		P27487	dipeptidyl peptidase 4	DPP4		P01601
P53004	biliverdin reductase A	BLVRA		O43866	CD5 molecule like	CD5L		Q01459	chitobiase	CTBS		Q14126	desmoglein 2	DSG2		P01602
P30043	biliverdin reductase B	BLVRB		Q9NPY3	CD93 molecule	CD93		Q9NRF8	CTP synthase 2	CTPS2		P15924	desmoplakin	DSP		P01619
P22004	bone morphogenetic protein 6	BMP6		Q8TCZ2	CD99 molecule like 2	CD99L2		P07339	cathepsin D	CTSD		Q03001	dystonin	DST		P01624
Q8NFC6	biorientation of chromosomes in cell division 1 like 1	BOD1L1		P49427	cell division cycle 34, ubiquitin conjugating enzyme	CDC34		P78310	CXADR cell adhesion molecule	CXADR		Q16610	extracellular matrix protein 1	ECM1		P01700
Q8IYS8	biorientation of chromosomes in cell division 1 like 2	BOD1L2		P60953	cell division cycle 42	CDC42		Q9UHQ9	cytochrome b5 reductase 1	CYB5R1		P68104	eukaryotic translation elongation factor 1 alpha 1	EEF1A1		P01701
Q8TDL5	BPI fold containing family B member 1	BPIFB1		P12830	cadherin 1	CDH1		P00387	cytochrome b5 reductase 3	CYB5R3		Q12805	EGF-like fibulin extracellular matrix protein 1	EFEMP1		P01705
P46736	BRCA1/BRCA2-containing complex subunit 3	BRCC3		P55290	cadherin 13	CDH13		P99999	cytochrome c, somatic	CYCS		P60842	eukaryotic translation initiation factor 4A1	EIF4A1		P01709
Q8WY22	BRI3 binding protein	BRI3BP		P33151	cadherin 5	CDH5		Q8TAV3	cytochrome P450 family 2 subfamily W member 1	CYP2W1		P63241	eukaryotic translation initiation factor 5A	EIF5A		P01714
Q8WUW1	BRICK1 subunit of SCAR/WAVE actin nucleating complex	BRK1		Q9BYE9	cadherin related family member 2	CDHR2		P09172	dopamine beta-hydroxylase	DBH		O00472	elongation factor for RNA polymerase II 2	ELL2		P01718
Q9UPA5	bassoon presynaptic cytomatrix protein	BSN		Q00532	cyclin dependent kinase like 1	CDKL1		Q9UJU6	drebrin like	DBNL		P15502	elastin	ELN		P01721
Q10588	bone marrow stromal cell antigen 1	BST1		Q71F23	centromere protein U	CENPU		Q9Y4B6	DDB1 and CUL4 associated factor 1	DCAF1		Q9NRM1	enamelin	ENAM		P01742
B2RXH4	BTB domain containing 18	BTBD18		P23141	carboxylesterase 1	CES1		P81605	dermcidin	DCD		P06733	enolase 1	ENO1		P01743
P43251	biotinidase	BTD		P11597	cholesteryl ester transfer protein	CETP		P59665	defensin alpha 1	DEFA1		Q96L91	E1A binding protein p400	EP400		P01766
P78543	BTG anti-proliferation factor 2	BTG2		P00751	complement factor B	CFB		Q30KR1	defensin beta 109B	DEFB109B		A0A1W2PQ73	ETS repressor factor like	ERFL		P01768
Q06187	Bruton tyrosine kinase	BTK		P00746	complement factor D	CFD		Q5TB30	DEP domain containing 1	DEPDC1		P15311	ezrin	EZR		P01780
Q8TAD7	chromosome 12 open reading frame 75	C12orf75		P08603	complement factor H	CFH		Q96C10	DExH-box helicase 58	DHX58		P00742	coagulation factor X	F10		P01782
Q8WTQ4	chromosome 16 open reading frame 78	C16orf78		Q03591	complement factor H related 1	CFHR1		Q08211	DExH-box helicase 9	DHX9		P03951	coagulation factor XI	F11		P01834
P02745	complement C1q A chain	C1QA		P36980	complement factor H related 2	CFHR2		Q9Y2L1	DIS3 exosome endoribonuclease and 3''-5'' exoribonuclease	DIS3		P00748	coagulation factor XII	F12		P01857
P02746	complement C1q B chain	C1QB		Q02985	complement factor H related 3	CFHR3		Q8IW40	dynein axonemal assembly factor 19	DNAAF19		P00488	coagulation factor XIII A chain	F13A1		P01859
P02747	complement C1q C chain	C1QC		Q92496	complement factor H related 4	CFHR4		Q9P2D7	dynein axonemal heavy chain 1	DNAH1		P05160	coagulation factor XIII B chain	F13B		P01860
P00736	complement C1r	C1R		Q9BXR6	complement factor H related 5	CFHR5		Q9C0G6	dynein axonemal heavy chain 6	DNAH6		P00734	coagulation factor II, thrombin	F2		P01861
Q9NZP8	complement C1r subcomponent like	C1RL		P05156	complement factor I	CFI		Q8NFT8	delta/notch like EGF repeat containing	DNER		P12259	coagulation factor V	F5		P01871
P09871	complement C1s	C1S		P23528	cofilin 1	CFL1		P27487	dipeptidyl peptidase 4	DPP4		P08709	coagulation factor VII	F7		P01876
Q9BUN1	chromosome 1 open reading frame 56	C1orf56		P27918	complement factor properdin	CFP		Q08554	desmocollin 1	DSC1		P00740	coagulation factor IX	F9		P01877
P06681	complement C2	C2		P10645	chromogranin A	CHGA		Q02413	desmoglein 1	DSG1		Q5HY64	family with sequence similarity 47 member C	FAM47C		P01880
Q9BVC5	chromosome 2 open reading frame 49	C2orf49		P36222	chitinase 3 like 1	CHI3L1		Q14126	desmoglein 2	DSG2		O15287	FA complementation group G	FANCG		P06312
P01024	complement C3	C3		Q9BWS9	chitinase domain containing 1	CHID1		P15924	desmoplakin	DSP		P23142	fibulin 1	FBLN1		P06331
P0C0L4	complement C4A (Chido/Rodgers blood group)	C4A		O00533	cell adhesion molecule L1 like	CHL1		Q03001	dystonin	DST		Q9UBX5	fibulin 5	FBLN5		P0DOY2
P04003	complement component 4 binding protein alpha	C4BPA		O43633	charged multivesicular body protein 2A	CHMP2A		P60981	destrin, actin depolymerizing factor	DSTN		Q9Y6R7	Fc gamma binding protein	FCGBP		P23083
P20851	complement component 4 binding protein beta	C4BPB		Q70JA7	chondroitin sulfate synthase 3	CHSY3		Q8N5C7	DTW motif tRNA-uridine aminocarboxypropyltransferase 1	DTWD1		P08637	Fc gamma receptor IIIa	FCGR3A		P80748
P0C0L5	complement component 4B (Chido/Rodgers blood group), copy 2	C4B_2		Q07065	cytoskeleton associated protein 4	CKAP4		Q9NRW4	dual specificity phosphatase 22	DUSP22		Q15485	ficolin 2	FCN2
Q6ZRC1	chromosome 4 open reading frame 50	C4orf50		Q14008	cytoskeleton associated protein 5	CKAP5		Q13202	dual specificity phosphatase 8	DUSP8		O75636	ficolin 3	FCN3
P01031	complement C5	C5		P06732	creatine kinase, M-type	CKM		A0A1W2PPF3	double homeobox B	DUXB		Q86UX7	FERM domain containing kindlin 3	FERMT3
P13671	complement C6	C6		P05452	C-type lectin domain family 3 member B	CLEC3B		Q8NCM8	dynein cytoplasmic 2 heavy chain 1	DYNC2H1		Q9UGM5	fetuin B	FETUB
O95873	chromosome 6 open reading frame 47	C6orf47		O00299	chloride intracellular channel 1	CLIC1		O75923	dysferlin	DYSF		P02671	fibrinogen alpha chain	FGA
Q9GZU0	chromosome 6 open reading frame 62	C6orf62		O94985	calsyntenin 1	CLSTN1		Q9NVP4	double zinc ribbon and ankyrin repeat domains 1	DZANK1		P02675	fibrinogen beta chain	FGB
P10643	complement C7	C7		Q00610	clathrin heavy chain	CLTC		Q16610	extracellular matrix protein 1	ECM1		P02679	fibrinogen gamma chain	FGG
Q8NEG2	chromosome 7 open reading frame 57	C7orf57		P10909	clusterin	CLU		P68104	eukaryotic translation elongation factor 1 alpha 1	EEF1A1		Q96C11	FGGY carbohydrate kinase domain containing	FGGY
P07357	complement C8 alpha chain	C8A		Q96KN2	carnosine dipeptidase 1	CNDP1		Q96G04	eukaryotic elongation factor 2 lysine methyltransferase	EEF2KMT		Q08830	fibrinogen like 1	FGL1
P07358	complement C8 beta chain	C8B		Q99439	calponin 2	CNN2		Q12805	EGF-like fibulin extracellular matrix protein 1	EFEMP1		Q13642	four and a half LIM domains 1	FHL1
P07360	complement C8 gamma chain	C8G		Q9Y2B0	canopy FGF signaling regulator 2	CNPY2		Q5JVL4	EF-hand domain containing 1	EFHC1		Q5D862	filaggrin 2	FLG2
Q96LL4	chromosome 8 open reading frame 48	C8orf48		Q12860	contactin 1	CNTN1		Q5JST6	EF-hand domain containing 2	EFHC2		P21333	filamin A	FLNA
P02748	complement C9	C9		Q99715	collagen type XII alpha 1 chain	COL12A1		Q9NZN4	EH domain containing 2	EHD2		Q14254	flotillin 2	FLOT2
P00915	carbonic anhydrase 1	CA1		P39060	collagen type XVIII alpha 1 chain	COL18A1		P49770	eukaryotic translation initiation factor 2B subunit beta	EIF2B2		P02751	fibronectin 1	FN1
P00918	carbonic anhydrase 2	CA2		P02452	collagen type I alpha 1 chain	COL1A1		O75822	eukaryotic translation initiation factor 3 subunit J	EIF3J		P85037	forkhead box K1	FOXK1
O75952	calcium binding tyrosine phosphorylation regulated	CABYR		P12109	collagen type VI alpha 1 chain	COL6A1		P60842	eukaryotic translation initiation factor 4A1	EIF4A1		Q96NE9	FERM domain containing 6	FRMD6
Q86Y37	CDK2 associated cullin domain 1	CACUL1		P12110	collagen type VI alpha 2 chain	COL6A2		P63241	eukaryotic translation initiation factor 5A	EIF5A		Q5CZC0	fibrous sheath interacting protein 2	FSIP2
P01258	calcitonin related polypeptide alpha	CALCA		P12111	collagen type VI alpha 3 chain	COL6A3		P15502	elastin	ELN		Q6MZW2	follistatin like 4	FSTL4
Q05682	caldesmon 1	CALD1		Q9Y6Z7	collectin subfamily member 10	COLEC10		O95163	elongator acetyltransferase complex subunit 1	ELP1		Q8N475	follistatin like 5	FSTL5
P0DP23	calmodulin 1	CALM1		Q9BWP8	collectin subfamily member 11	COLEC11		Q9BV81	ER membrane protein complex subunit 6	EMC6		P04066	alpha-L-fucosidase 1	FUCA1
Q9NZT1	calmodulin like 5	CALML5		P49747	cartilage oligomeric matrix protein	COMP		Q9HC35	EMAP like 4	EML4		Q96RP7	galactose-3-O-sulfotransferase 4	GAL3ST4
P27797	calreticulin	CALR		P53621	coat protein complex I subunit alpha	COPA		P06733	enolase 1	ENO1		Q14376	UDP-galactose-4-epimerase	GALE
O43852	calumenin	CALU		O14579	coat protein complex I subunit epsilon	COPE		Q13822	ectonucleotide pyrophosphatase/phosphodiesterase 2	ENPP2		Q86SF2	polypeptide N-acetylgalactosaminyltransferase 7	GALNT7
P49913	cathelicidin antimicrobial peptide	CAMP		P31146	coronin 1A	CORO1A		Q96C92	endosome associated trafficking regulator 1	ENTR1		P04406	glyceraldehyde-3-phosphate dehydrogenase	GAPDH
P27824	calnexin	CANX		Q9BR76	coronin 1B	CORO1B		P29317	EPH receptor A2	EPHA2		Q14393	growth arrest specific 6	GAS6
Q01518	cyclase associated actin cytoskeleton regulatory protein 1	CAP1		Q9ULV4	coronin 1C	CORO1C		Q9UJM3	ERBB receptor feedback inhibitor 1	ERRFI1		P02774	GC vitamin D binding protein	GC
P07384	calpain 1	CAPN1		Q14019	coactosin like F-actin binding protein 1	COTL1		Q9H501	ESF1 nucleolar pre-rRNA processing protein	ESF1		O60383	growth differentiation factor 9	GDF9
P04632	calpain small subunit 1	CAPNS1		P00450	ceruloplasmin	CP		P00742	coagulation factor X	F10		Q92820	gamma-glutamyl hydrolase	GGH
P52907	capping actin protein of muscle Z-line subunit alpha 1	CAPZA1		Q96IY4	carboxypeptidase B2	CPB2		P03951	coagulation factor XI	F11		Q9H4G4	GLI pathogenesis related 2	GLIPR2
P47755	capping actin protein of muscle Z-line subunit alpha 2	CAPZA2		P15169	carboxypeptidase N subunit 1	CPN1		P00748	coagulation factor XII	F12		Q9UJJ9	N-acetylglucosamine-1-phosphate transferase subunit gamma	GNPTG
P47756	capping actin protein of muscle Z-line subunit beta	CAPZB		P22792	carboxypeptidase N subunit 2	CPN2		P00488	coagulation factor XIII A chain	F13A1		Q3T8J9	gon-4 like	GON4L
Q9H257	caspase recruitment domain family member 9	CARD9		Q9Y646	carboxypeptidase Q	CPQ		P05160	coagulation factor XIII B chain	F13B		Q5T7V8	golgin, RAB6 interacting	GORAB
P29466	caspase 1	CASP1		P46109	CRK like proto-oncogene, adaptor protein	CRKL		P00734	coagulation factor II, thrombin	F2		P07359	glycoprotein Ib platelet subunit alpha	GP1BA
P31944	caspase 14	CASP14		P02741	C-reactive protein	CRP		P12259	coagulation factor V	F5		P13224	glycoprotein Ib platelet subunit beta	GP1BB
P42574	caspase 3	CASP3		Q9NQ79	cartilage acidic protein 1	CRTAC1		P08709	coagulation factor VII	F7		P80108	glycosylphosphatidylinositol specific phospholipase D1	GPLD1
P31415	calsequestrin 1	CASQ1		O75390	citrate synthase	CS		P00740	coagulation factor IX	F9		O60478	G protein-coupled receptor 137B	GPR137B
P20810	calpastatin	CAST		P55060	chromosome segregation 1 like	CSE1L		Q01469	fatty acid binding protein 5	FABP5		P22352	glutathione peroxidase 3	GPX3
P04040	catalase	CAT		P07333	colony stimulating factor 1 receptor	CSF1R		Q9UBU6	family with sequence similarity 8 member A1	FAM8A1		Q12879	glutamate ionotropic receptor NMDA type subunit 2A	GRIN2A
O95810	caveolae associated protein 2	CAVIN2		Q9Y6M4	casein kinase 1 gamma 3	CSNK1G3		O15287	FA complementation group G	FANCG		P28799	granulin precursor	GRN
Q6UW01	cerebellin 3 precursor	CBLN3		P21291	cysteine and glycine rich protein 1	CSRP1		Q8TDW7	FAT atypical cadherin 3	FAT3		A4D1B5	gamma-secretase activating protein	GSAP
P16152	carbonyl reductase 1	CBR1		P01034	cystatin C	CST3		P62861	FAU ubiquitin like and ribosomal protein S30 fusion	FAU		P06396	gelsolin	GSN
Q13185	chromobox 3	CBX3		P04080	cystatin B	CSTB		P22087	fibrillarin	FBL		P00390	glutathione-disulfide reductase	GSR
Q9P2K1	coiled-coil and C2 domain containing 2A	CC2D2A		A4D2H0	CTAGE family member 15	CTAGE15		P23142	fibulin 1	FBLN1		P78417	glutathione S-transferase omega 1	GSTO1
Q96EE4	coiled-coil domain containing 126	CCDC126		Q01459	chitobiase	CTBS		Q9UBX5	fibulin 5	FBLN5		P10412	H1.4 linker histone, cluster member	H1-4
Q6ZP82	coiled-coil domain containing 141	CCDC141		P17538	chymotrypsinogen B1	CTRB1		Q96IG2	F-box and leucine rich repeat protein 20	FBXL20		P04908	H2A clustered histone 4	H2AC4
A6NGH7	coiled-coil domain containing 160	CCDC160		P53634	cathepsin C	CTSC		Q9Y6R7	Fc gamma binding protein	FCGBP		O60814	H2B clustered histone 12	H2BC12
Q5T9S5	coiled-coil domain containing 18	CCDC18		P07339	cathepsin D	CTSD		P08637	Fc gamma receptor IIIa	FCGR3A		Q5TEC6	H3.7 histone (putative)	H3-7
Q5TID7	coiled-coil domain containing 181	CCDC181		Q14247	cortactin	CTTN		P55899	Fc gamma receptor and transporter	FCGRT		P68431	H3 clustered histone 6	H3C6
Q5T5S1	coiled-coil domain containing 183	CCDC183		Q13616	cullin 1	CUL1		O14526	FCH and mu domain containing endocytic adaptor 1	FCHO1		P62805	H4 clustered histone 15	H4C15
A0A096LP49	coiled-coil domain containing 187	CCDC187		Q13618	cullin 3	CUL3		Q15485	ficolin 2	FCN2		Q14520	hyaluronan binding protein 2	HABP2
A2RUB6	coiled-coil domain containing 66	CCDC66		Q9UHQ9	cytochrome b5 reductase 1	CYB5R1		O75636	ficolin 3	FCN3		P69905	hemoglobin subunit alpha 1	HBA1
Q9H2F9	coiled-coil domain containing 68	CCDC68		P00387	cytochrome b5 reductase 3	CYB5R3		P22830	ferrochelatase	FECH		P68871	hemoglobin subunit beta	HBB
Q8IWF9	coiled-coil domain containing 83	CCDC83		Q7L576	cytoplasmic FMR1 interacting protein 1	CYFIP1		A0AVI2	fer-1 like family member 5	FER1L5		P02042	hemoglobin subunit delta	HBD
Q8TD31	coiled-coil alpha-helical rod protein 1	CCHCR1		Q9Y4D1	dishevelled associated activator of morphogenesis 1	DAAM1		Q86UX7	FERM domain containing kindlin 3	FERMT3		P02100	hemoglobin subunit epsilon 1	HBE1
Q13939	calicin	CCIN		P09172	dopamine beta-hydroxylase	DBH		Q9UGM5	fetuin B	FETUB		Q14CZ8	hepatic and glial cell adhesion molecule	HEPACAM
Q16627	C-C motif chemokine ligand 14	CCL14		Q16643	drebrin 1	DBN1		P02671	fibrinogen alpha chain	FGA		Q04756	HGF activator	HGFAC
P55774	C-C motif chemokine ligand 18	CCL18		Q9UJU6	drebrin like	DBNL		P02675	fibrinogen beta chain	FGB		P01889	major histocompatibility complex, class I, B	HLA-B
O14618	copper chaperone for superoxide dismutase	CCS		P81605	dermcidin	DCD		P02679	fibrinogen gamma chain	FGG		P00738	haptoglobin	HP
Q9H7U1	coiled-coil serine rich protein 2	CCSER2		Q14203	dynactin subunit 1	DCTN1		Q08830	fibrinogen like 1	FGL1		P00739	haptoglobin-related protein	HPR
P78371	chaperonin containing TCP1 subunit 2	CCT2		Q9NUU7	DEAD-box helicase 19A	DDX19A		Q13642	four and a half LIM domains 1	FHL1		P02790	hemopexin	HPX
P50991	chaperonin containing TCP1 subunit 4	CCT4		O00571	DEAD-box helicase 3 X-linked	DDX3X		Q2V2M9	formin homology 2 domain containing 3	FHOD3		P04196	histidine rich glycoprotein	HRG
P48643	chaperonin containing TCP1 subunit 5	CCT5		P59665	defensin alpha 1	DEFA1		Q02790	FKBP prolyl isomerase 4	FKBP4		Q86YZ3	hornerin	HRNR
Q99832	chaperonin containing TCP1 subunit 7	CCT7		O43583	density regulated re-initiation and release factor	DENR		Q5D862	filaggrin 2	FLG2		P07900	heat shock protein 90 alpha family class A member 1	HSP90AA1
P50990	chaperonin containing TCP1 subunit 8	CCT8		P17661	desmin	DES		P21333	filamin A	FLNA		P14625	heat shock protein 90 beta family member 1	HSP90B1
Q6YHK3	CD109 molecule	CD109		O60610	diaphanous related formin 1	DIAPH1		P02751	fibronectin 1	FN1		P11021	heat shock protein family A (Hsp70) member 5	HSPA5
P08571	CD14 molecule	CD14		Q9UBP4	dickkopf Wnt signaling pathway inhibitor 3	DKK3		Q9Y2H6	fibronectin type III domain containing 3A	FNDC3A		P11142	heat shock protein family A (Hsp70) member 8	HSPA8
Q86VB7	CD163 molecule	CD163		Q08495	dematin actin binding protein	DMTN		Q86XX4	Fraser extracellular matrix complex subunit 1	FRAS1		P04792	heat shock protein family B (small) member 1	HSPB1
Q15762	CD226 molecule	CD226		O00429	dynamin 1 like	DNM1L		Q5SZK8	FRAS1 related extracellular matrix 2	FREM2		P61604	heat shock protein family E (Hsp10) member 1	HSPE1
P16671	CD36 molecule (CD36 blood group)	CD36		P50570	dynamin 2	DNM2		Q9BZ67	FERM domain containing 8	FRMD8		P98160	heparan sulfate proteoglycan 2	HSPG2
P16070	CD44 molecule (IN blood group)	CD44		Q96BY6	dedicator of cytokinesis 10	DOCK10		P11413	glucose-6-phosphate dehydrogenase	G6PD		Q92743	HtrA serine peptidase 1	HTRA1
Q08722	CD47 molecule	CD47		Q16555	dihydropyrimidinase like 2	DPYSL2		Q8N1C3	gamma-aminobutyric acid type A receptor subunit gamma1	GABRG1		Q4G0P3	HYDIN axonemal central pair apparatus protein	HYDIN
O43866	CD5 molecule like	CD5L		Q14126	desmoglein 2	DSG2		Q14376	UDP-galactose-4-epimerase	GALE		Q5T013	hydroxypyruvate isomerase (putative)	HYI
Q9NPY3	CD93 molecule	CD93		P15924	desmoplakin	DSP		P04406	glyceraldehyde-3-phosphate dehydrogenase	GAPDH		P05362	intercellular adhesion molecule 1	ICAM1
Q8TCZ2	CD99 molecule like 2	CD99L2		P60981	destrin, actin depolymerizing factor	DSTN		Q9H706	GRB2 associated regulator of MAPK1 subtype 1	GAREM1		Q9Y2F5	interactor of little elongation complex ELL subunit 1	ICE1
P49427	cell division cycle 34, ubiquitin conjugating enzyme	CDC34		Q8TEA8	D-aminoacyl-tRNA deacylase 1	DTD1		P04062	glucosylceramidase beta 1	GBA1		O75144	inducible T cell costimulator ligand	ICOSLG
Q16543	cell division cycle 37, HSP90 cochaperone	CDC37		P51452	dual specificity phosphatase 3	DUSP3		P32455	guanylate binding protein 1	GBP1		P05019	insulin like growth factor 1	IGF1
P60953	cell division cycle 42	CDC42		Q14204	dynein cytoplasmic 1 heavy chain 1	DYNC1H1		Q96PP8	guanylate binding protein 5	GBP5		P01344	insulin like growth factor 2	IGF2
Q9UKI2	CDC42 effector protein 3	CDC42EP3		Q13409	dynein cytoplasmic 1 intermediate chain 2	DYNC1I2		P02774	GC vitamin D binding protein	GC		P35858	insulin like growth factor binding protein acid labile subunit	IGFALS
Q99459	cell division cycle 5 like	CDC5L		P63167	dynein light chain LC8-type 1	DYNLL1		O95395	glucosaminyl (N-acetyl) transferase 3, mucin type	GCNT3		P18065	insulin like growth factor binding protein 2	IGFBP2
P12830	cadherin 1	CDH1		Q16610	extracellular matrix protein 1	ECM1		Q9UK05	growth differentiation factor 2	GDF2		P17936	insulin like growth factor binding protein 3	IGFBP3
P55290	cadherin 13	CDH13		Q5VYK3	Ecm29 proteasome adaptor and scaffold	ECPAS		Q92820	gamma-glutamyl hydrolase	GGH		P24592	insulin like growth factor binding protein 6	IGFBP6
P33151	cadherin 5	CDH5		P68104	eukaryotic translation elongation factor 1 alpha 1	EEF1A1		P08151	GLI family zinc finger 1	GLI1		P15814	immunoglobulin lambda like polypeptide 1	IGLL1
Q9BYE9	cadherin related family member 2	CDHR2		P29692	eukaryotic translation elongation factor 1 delta	EEF1D		P49448	glutamate dehydrogenase 2	GLUD2		B9A064	immunoglobulin lambda like polypeptide 5	IGLL5
Q00532	cyclin dependent kinase like 1	CDKL1		P26641	eukaryotic translation elongation factor 1 gamma	EEF1G		A8MTJ3	G protein subunit alpha transducin 3	GNAT3		Q9NPH3	interleukin 1 receptor accessory protein	IL1RAP
P38936	cyclin dependent kinase inhibitor 1A	CDKN1A		P13639	eukaryotic translation elongation factor 2	EEF2		A6NMD2	golgin A8 family member J	GOLGA8J		P55103	inhibin subunit beta C	INHBC
P40199	CEA cell adhesion molecule 6	CEACAM6		Q12805	EGF-like fibulin extracellular matrix protein 1	EFEMP1		P00505	glutamic-oxaloacetic transaminase 2	GOT2		Q8NFU5	inositol polyphosphate multikinase	IPMK
Q9NYQ7	cadherin EGF LAG seven-pass G-type receptor 3	CELSR3		P20827	ephrin A1	EFNA1		P07359	glycoprotein Ib platelet subunit alpha	GP1BA		P78411	iroquois homeobox 5	IRX5
Q71F23	centromere protein U	CENPU		Q9H4M9	EH domain containing 1	EHD1		P13224	glycoprotein Ib platelet subunit beta	GP1BB		O14498	immunoglobulin superfamily containing leucine rich repeat	ISLR
Q5EE01	centromere protein W	CENPW		Q9NZN3	EH domain containing 3	EHD3		P80108	glycosylphosphatidylinositol specific phospholipase D1	GPLD1		P56199	integrin subunit alpha 1	ITGA1
Q8N8E3	centrosomal protein 112	CEP112		P20042	eukaryotic translation initiation factor 2 subunit beta	EIF2S2		P60893	G protein-coupled receptor 85	GPR85		P08514	integrin subunit alpha 2b	ITGA2B
O94986	centrosomal protein 152	CEP152		Q9Y262	eukaryotic translation initiation factor 3 subunit L	EIF3L		P22352	glutathione peroxidase 3	GPX3		Q13683	integrin subunit alpha 7	ITGA7
Q96GE4	centrosomal protein 95	CEP95		P60842	eukaryotic translation initiation factor 4A1	EIF4A1		Q8IYS0	GRAM domain containing 1C	GRAMD1C		P38570	integrin subunit alpha E	ITGAE
P41208	centrin 2	CETN2		O43432	eukaryotic translation initiation factor 4 gamma 3	EIF4G3		P06396	gelsolin	GSN		P05106	integrin subunit beta 3	ITGB3
P11597	cholesteryl ester transfer protein	CETP		P55010	eukaryotic translation initiation factor 5	EIF5		P00390	glutathione-disulfide reductase	GSR		P19827	inter-alpha-trypsin inhibitor heavy chain 1	ITIH1
Q4G0U5	cilia and flagella associated protein 221	CFAP221		P56537	eukaryotic translation initiation factor 6	EIF6		P78417	glutathione S-transferase omega 1	GSTO1		P19823	inter-alpha-trypsin inhibitor heavy chain 2	ITIH2
P00751	complement factor B	CFB		P08246	elastase, neutrophil expressed	ELANE		P09211	glutathione S-transferase pi 1	GSTP1		Q06033	inter-alpha-trypsin inhibitor heavy chain 3	ITIH3
P00746	complement factor D	CFD		Q15370	elongin B	ELOB		P29083	general transcription factor IIE subunit 1	GTF2E1		Q14624	inter-alpha-trypsin inhibitor heavy chain 4	ITIH4
P08603	complement factor H	CFH		Q9Y6C2	elastin microfibril interfacer 1	EMILIN1		Q12789	general transcription factor IIIC subunit 1	GTF3C1		Q6GPH6	ITPRIP like 1	ITPRIPL1
Q03591	complement factor H related 1	CFHR1		O94919	endonuclease domain containing 1	ENDOD1		Q8N442	GTP binding elongation factor GUF1	GUF1		P01591	joining chain of multimeric IgA and IgM	JCHAIN
P36980	complement factor H related 2	CFHR2		P06733	enolase 1	ENO1		P10412	H1.4 linker histone, cluster member	H1-4		P14923	junction plakoglobin	JUP
Q02985	complement factor H related 3	CFHR3		P09104	enolase 2	ENO2		P04908	H2A clustered histone 4	H2AC4		Q9NPA1	potassium calcium-activated channel subfamily M regulatory beta subunit 3	KCNMB3
Q92496	complement factor H related 4	CFHR4		P13929	enolase 3	ENO3		P0C0S5	H2A.Z variant histone 1	H2AZ1		Q5JUK3	potassium sodium-activated channel subfamily T member 1	KCNT1
Q9BXR6	complement factor H related 5	CFHR5		Q13822	ectonucleotide pyrophosphatase/phosphodiesterase 2	ENPP2		O60814	H2B clustered histone 12	H2BC12		Q6ZVL6	KIAA1549 like	KIAA1549L
P05156	complement factor I	CFI		O43768	endosulfine alpha	ENSA		Q5TEC6	H3.7 histone (putative)	H3-7		Q8N8K9	KIAA1958	KIAA1958
P23528	cofilin 1	CFL1		P11171	erythrocyte membrane protein band 4.1	EPB41		P68431	H3 clustered histone 6	H3C6		Q96L93	kinesin family member 16B	KIF16B
P27918	complement factor properdin	CFP		P42566	epidermal growth factor receptor pathway substrate 15	EPS15		P62805	H4 clustered histone 15	H4C15		P03952	kallikrein B1	KLKB1
Q6NT52	chorionic gonadotropin subunit beta 2	CGB2		Q9NZ08	endoplasmic reticulum aminopeptidase 1	ERAP1		Q14520	hyaluronan binding protein 2	HABP2		P01042	kininogen 1	KNG1
Q3L8U1	chromodomain helicase DNA binding protein 9	CHD9		Q6P179	endoplasmic reticulum aminopeptidase 2	ERAP2		Q5VWC8	3-hydroxyacyl-CoA dehydratase 4	HACD4		Q5T749	keratinocyte proline rich protein	KPRP
P10645	chromogranin A	CHGA		Q9BS26	endoplasmic reticulum protein 44	ERP44		O96004	heart and neural crest derivatives expressed 1	HAND1		P04264	keratin 1	KRT1
P36222	chitinase 3 like 1	CHI3L1		Q9BSJ8	extended synaptotagmin 1	ESYT1		P69905	hemoglobin subunit alpha 1	HBA1		P13645	keratin 10	KRT10
O00533	cell adhesion molecule L1 like	CHL1		Q93063	exostosin glycosyltransferase 2	EXT2		P68871	hemoglobin subunit beta	HBB		Q99456	keratin 12	KRT12
O43633	charged multivesicular body protein 2A	CHMP2A		P00742	coagulation factor X	F10		P02042	hemoglobin subunit delta	HBD		P02533	keratin 14	KRT14
P36544	cholinergic receptor nicotinic alpha 7 subunit	CHRNA7		P03951	coagulation factor XI	F11		Q04756	HGF activator	HGFAC		P08779	keratin 16	KRT16
Q70JA7	chondroitin sulfate synthase 3	CHSY3		Q9Y624	F11 receptor	F11R		Q9UM44	HHLA2 member of B7 family	HHLA2		Q04695	keratin 17	KRT17
O43247	ciliary microtubule inner protein 4	CIMIP4		P00748	coagulation factor XII	F12		P31629	HIVEP zinc finger 2	HIVEP2		P05783	keratin 18	KRT18
Q07065	cytoskeleton associated protein 4	CKAP4		P00488	coagulation factor XIII A chain	F13A1		P01889	major histocompatibility complex, class I, B	HLA-B		P35908	keratin 2	KRT2
Q14008	cytoskeleton associated protein 5	CKAP5		P05160	coagulation factor XIII B chain	F13B		Q00839	heterogeneous nuclear ribonucleoprotein U	HNRNPU		P35900	keratin 20	KRT20
P06732	creatine kinase, M-type	CKM		P00734	coagulation factor II, thrombin	F2		Q86XE5	4-hydroxy-2-oxoglutarate aldolase 1	HOGA1		P19013	keratin 4	KRT4
Q14CN2	chloride channel accessory 4	CLCA4		P12259	coagulation factor V	F5		Q9UJC3	hook microtubule tethering protein 1	HOOK1		P13647	keratin 5	KRT5
Q9UHP7	C-type lectin domain family 2 member D	CLEC2D		P08709	coagulation factor VII	F7		P28358	homeobox D10	HOXD10		P02538	keratin 6A	KRT6A
P05452	C-type lectin domain family 3 member B	CLEC3B		P00451	coagulation factor VIII	F8		P00738	haptoglobin	HP		P04259	keratin 6B	KRT6B
O00299	chloride intracellular channel 1	CLIC1		P00740	coagulation factor IX	F9		P00739	haptoglobin-related protein	HPR		Q3SY84	keratin 71	KRT71
O94985	calsyntenin 1	CLSTN1		Q7L5A8	fatty acid 2-hydroxylase	FA2H		P02790	hemopexin	HPX		Q7Z794	keratin 77	KRT77
Q00610	clathrin heavy chain	CLTC		Q8IXL6	FAM20C golgi associated secretory pathway kinase	FAM20C		P04196	histidine rich glycoprotein	HRG		Q8N1N4	keratin 78	KRT78
P10909	clusterin	CLU		Q5T0W9	family with sequence similarity 83 member B	FAM83B		Q86YZ3	hornerin	HRNR		P05787	keratin 8	KRT8
Q96KN2	carnosine dipeptidase 1	CNDP1		P49327	fatty acid synthase	FASN		P07900	heat shock protein 90 alpha family class A member 1	HSP90AA1		O43790	keratin 86	KRT86
Q99439	calponin 2	CNN2		P22087	fibrillarin	FBL		P08238	heat shock protein 90 alpha family class B member 1	HSP90AB1		P35527	keratin 9	KRT9
Q96LI5	CCR4-NOT transcription complex subunit 6 like	CNOT6L		P23142	fibulin 1	FBLN1		P14625	heat shock protein 90 beta family member 1	HSP90B1		P60413	keratin associated protein 10-12	KRTAP10-12
Q9Y2B0	canopy FGF signaling regulator 2	CNPY2		Q9UBX5	fibulin 5	FBLN5		P0DMV8	heat shock protein family A (Hsp70) member 1A	HSPA1A		Q8NBH2	kyphoscoliosis peptidase	KY
P21554	cannabinoid receptor 1	CNR1		P35555	fibrillin 1	FBN1		P11021	heat shock protein family A (Hsp70) member 5	HSPA5		Q9H9P8	L-2-hydroxyglutarate dehydrogenase	L2HGDH
Q12860	contactin 1	CNTN1		Q9UKT4	F-box protein 5	FBXO5		P11142	heat shock protein family A (Hsp70) member 8	HSPA8		O00515	ladinin 1	LAD1
Q53SF7	cordon-bleu WH2 repeat protein like 1	COBLL1		Q9Y6R7	Fc gamma binding protein	FCGBP		P04792	heat shock protein family B (small) member 1	HSPB1		Q13751	laminin subunit beta 3	LAMB3
Q99715	collagen type XII alpha 1 chain	COL12A1		P08637	Fc gamma receptor IIIa	FCGR3A		P61604	heat shock protein family E (Hsp10) member 1	HSPE1		P11047	laminin subunit gamma 1	LAMC1
P39060	collagen type XVIII alpha 1 chain	COL18A1		O75015	Fc gamma receptor IIIb	FCGR3B		P98160	heparan sulfate proteoglycan 2	HSPG2		P11279	lysosomal associated membrane protein 1	LAMP1
P02452	collagen type I alpha 1 chain	COL1A1		P55899	Fc gamma receptor and transporter	FCGRT		Q92743	HtrA serine peptidase 1	HTRA1		P13473	lysosomal associated membrane protein 2	LAMP2
P08123	collagen type I alpha 2 chain	COL1A2		O00602	ficolin 1	FCN1		Q4G0P3	HYDIN axonemal central pair apparatus protein	HYDIN		P18428	lipopolysaccharide binding protein	LBP
Q9P218	collagen type XX alpha 1 chain	COL20A1		Q15485	ficolin 2	FCN2		Q5T013	hydroxypyruvate isomerase (putative)	HYI		P04180	lecithin-cholesterol acyltransferase	LCAT
P12109	collagen type VI alpha 1 chain	COL6A1		O75636	ficolin 3	FCN3		P05362	intercellular adhesion molecule 1	ICAM1		P31025	lipocalin 1	LCN1
P12110	collagen type VI alpha 2 chain	COL6A2		Q86UX7	FERM domain containing kindlin 3	FERMT3		P13598	intercellular adhesion molecule 2	ICAM2		P80188	lipocalin 2	LCN2
P12111	collagen type VI alpha 3 chain	COL6A3		Q9UGM5	fetuin B	FETUB		O75144	inducible T cell costimulator ligand	ICOSLG		P13796	lymphocyte cytosolic protein 1	LCP1
Q9Y6Z7	collectin subfamily member 10	COLEC10		P02671	fibrinogen alpha chain	FGA		P80217	interferon induced protein 35	IFI35		P00338	lactate dehydrogenase A	LDHA
Q9BWP8	collectin subfamily member 11	COLEC11		P02675	fibrinogen beta chain	FGB		P15260	interferon gamma receptor 1	IFNGR1		P07195	lactate dehydrogenase B	LDHB
Q9P000	COMM domain containing 9	COMMD9		P02679	fibrinogen gamma chain	FGG		P05019	insulin like growth factor 1	IGF1		Q08380	galectin 3 binding protein	LGALS3BP
P49747	cartilage oligomeric matrix protein	COMP		Q08830	fibrinogen like 1	FGL1		P01344	insulin like growth factor 2	IGF2		O75022	leukocyte immunoglobulin like receptor B3	LILRB3
P53621	coat protein complex I subunit alpha	COPA		Q13642	four and a half LIM domains 1	FHL1		P35858	insulin like growth factor binding protein acid labile subunit	IGFALS		Q68DH5	LMBR1 domain containing 2	LMBRD2
O14579	coat protein complex I subunit epsilon	COPE		Q9Y613	formin homology 2 domain containing 1	FHOD1		P18065	insulin like growth factor binding protein 2	IGFBP2		P08519	lipoprotein(a)	LPA
Q9P299	coat protein complex I subunit zeta 2	COPZ2		A6NMB9	fidgetin like 2	FIGNL2		P17936	insulin like growth factor binding protein 3	IGFBP3		P02750	leucine rich alpha-2-glycoprotein 1	LRG1
P31146	coronin 1A	CORO1A		Q02790	FKBP prolyl isomerase 4	FKBP4		P24593	insulin like growth factor binding protein 5	IGFBP5		Q96JA1	leucine rich repeats and immunoglobulin like domains 1	LRIG1
Q9BR76	coronin 1B	CORO1B		Q13451	FKBP prolyl isomerase 5	FKBP5		P24592	insulin like growth factor binding protein 6	IGFBP6		Q07954	LDL receptor related protein 1	LRP1
Q9ULV4	coronin 1C	CORO1C		P21333	filamin A	FLNA		P15814	immunoglobulin lambda like polypeptide 1	IGLL1		Q9C0I9	leucine rich repeat containing 27	LRRC27
Q14019	coactosin like F-actin binding protein 1	COTL1		Q14315	filamin C	FLNC		B9A064	immunoglobulin lambda like polypeptide 5	IGLL5		P51884	lumican	LUM
Q5RI15	cytochrome c oxidase assembly factor COX20	COX20		O75955	flotillin 1	FLOT1		Q13651	interleukin 10 receptor subunit alpha	IL10RA		Q9Y5Y7	lymphatic vessel endothelial hyaluronan receptor 1	LYVE1
P00450	ceruloplasmin	CP		Q14254	flotillin 2	FLOT2		Q9P0M4	interleukin 17C	IL17C		P61626	lysozyme	LYZ
Q96IY4	carboxypeptidase B2	CPB2		P02751	fibronectin 1	FN1		Q9NPH3	interleukin 1 receptor accessory protein	IL1RAP		Q9UPN3	microtubule actin crosslinking factor 1	MACF1
Q9H799	ciliogenesis and planar polarity effector complex subunit 1	CPLANE1		Q5T0N5	formin binding protein 1 like	FNBP1L		P55103	inhibin subunit beta C	INHBC		P43364	MAGE family member A11	MAGEA11
P15169	carboxypeptidase N subunit 1	CPN1		Q59H18	FPGT-TNNI3K readthrough	FPGT-TNNI3K		Q92835	inositol polyphosphate-5-phosphatase D	INPP5D		P33908	mannosidase alpha class 1A member 1	MAN1A1
P22792	carboxypeptidase N subunit 2	CPN2		Q12841	follistatin like 1	FSTL1		Q9NRR6	inositol polyphosphate-5-phosphatase E	INPP5E		Q16706	mannosidase alpha class 2A member 1	MAN2A1
Q96A23	copine 4	CPNE4		P04066	alpha-L-fucosidase 1	FUCA1		Q8N201	integrator complex subunit 1	INTS1		O00754	mannosidase alpha class 2B member 1	MAN2B1
Q9BRF8	calcineurin like phosphoesterase domain containing 1	CPPED1		O15117	FYN binding protein 1	FYB1		Q9H1B7	interferon regulatory factor 2 binding protein like	IRF2BPL		Q13233	mitogen-activated protein kinase kinase kinase 1	MAP3K1
Q9Y646	carboxypeptidase Q	CPQ		P06241	FYN proto-oncogene, Src family tyrosine kinase	FYN		P56199	integrin subunit alpha 1	ITGA1		Q9BPZ7	MAPK associated protein 1	MAPKAP1
P54108	cysteine rich secretory protein 3	CRISP3		P11413	glucose-6-phosphate dehydrogenase	G6PD		P08514	integrin subunit alpha 2b	ITGA2B		Q15691	microtubule associated protein RP/EB family member 1	MAPRE1
P46109	CRK like proto-oncogene, adaptor protein	CRKL		Q99259	glutamate decarboxylase 1	GAD1		P20701	integrin subunit alpha L	ITGAL		P48740	MBL associated serine protease 1	MASP1
P02741	C-reactive protein	CRP		Q14697	glucosidase II alpha subunit	GANAB		P05106	integrin subunit beta 3	ITGB3		O00187	MBL associated serine protease 2	MASP2
Q9NQ79	cartilage acidic protein 1	CRTAC1		P04406	glyceraldehyde-3-phosphate dehydrogenase	GAPDH		P26012	integrin subunit beta 8	ITGB8		P11226	mannose binding lectin 2	MBL2
O75390	citrate synthase	CS		P32456	guanylate binding protein 2	GBP2		P19827	inter-alpha-trypsin inhibitor heavy chain 1	ITIH1		P43121	melanoma cell adhesion molecule	MCAM
P55060	chromosome segregation 1 like	CSE1L		P02774	GC vitamin D binding protein	GC		P19823	inter-alpha-trypsin inhibitor heavy chain 2	ITIH2		Q9BTE3	minichromosome maintenance complex binding protein	MCMBP
P07333	colony stimulating factor 1 receptor	CSF1R		P31150	GDP dissociation inhibitor 1	GDI1		Q06033	inter-alpha-trypsin inhibitor heavy chain 3	ITIH3		P40926	malate dehydrogenase 2	MDH2
Q8TDX6	chondroitin sulfate N-acetylgalactosaminyltransferase 1	CSGALNACT1		P50395	GDP dissociation inhibitor 2	GDI2		Q14624	inter-alpha-trypsin inhibitor heavy chain 4	ITIH4		Q5VZV1	methyltransferase 21C, AARS1 lysine	METTL21C
Q7Z407	CUB and Sushi multiple domains 3	CSMD3		Q13630	GDP-L-fucose synthase	GFUS		Q5VZ66	Janus kinase and microtubule interacting protein 3	JAKMIP3		P59773	membrane integral NOTCH2 associated receptor 2	MINAR2
Q9Y6M4	casein kinase 1 gamma 3	CSNK1G3		Q92820	gamma-glutamyl hydrolase	GGH		P01591	joining chain of multimeric IgA and IgM	JCHAIN		Q9UNW1	multiple inositol-polyphosphate phosphatase 1	MINPP1
P21291	cysteine and glycine rich protein 1	CSRP1		P17900	ganglioside GM2 activator	GM2A		P14923	junction plakoglobin	JUP		Q03111	MLLT1 super elongation complex subunit	MLLT1
P01034	cystatin C	CST3		P60983	glia maturation factor beta	GMFB		Q8NI77	kinesin family member 18A	KIF18A		P09238	matrix metallopeptidase 10	MMP10
P01040	cystatin A	CSTA		O60234	glia maturation factor gamma	GMFG		Q5VTJ3	kelch domain containing 7A	KLHDC7A		P08253	matrix metallopeptidase 2	MMP2
P04080	cystatin B	CSTB		Q14344	G protein subunit alpha 13	GNA13		P49862	kallikrein related peptidase 7	KLK7		Q9NV56	MRG domain binding protein	MRGBP
A4D2H0	CTAGE family member 15	CTAGE15		P04899	G protein subunit alpha i2	GNAI2		P03952	kallikrein B1	KLKB1		P26927	macrophage stimulating 1	MST1
Q01459	chitobiase	CTBS		P50148	G protein subunit alpha q	GNAQ		Q8IZD2	lysine methyltransferase 2E (inactive)	KMT2E		Q8NCE2	myotubularin related protein 14	MTMR14
P35221	catenin alpha 1	CTNNA1		P62873	G protein subunit beta 1	GNB1		P01042	kininogen 1	KNG1		P12882	myosin heavy chain 1	MYH1
Q9UI47	catenin alpha 3	CTNNA3		Q96EK6	glucosamine-phosphate N-acetyltransferase 1	GNPNAT1		Q5T750	KPRP N-terminal and LCE C-terminal like protein	KPLCE		Q9UKX2	myosin heavy chain 2	MYH2
Q9NRF8	CTP synthase 2	CTPS2		Q14789	golgin B1	GOLGB1		Q5T749	keratinocyte proline rich protein	KPRP		P12883	myosin heavy chain 7	MYH7
P17538	chymotrypsinogen B1	CTRB1		Q8NBJ4	golgi membrane protein 1	GOLM1		P04264	keratin 1	KRT1		P35579	myosin heavy chain 9	MYH9
P53634	cathepsin C	CTSC		P17174	glutamic-oxaloacetic transaminase 1	GOT1		P13645	keratin 10	KRT10		P05976	myosin light chain 1	MYL1
P07339	cathepsin D	CTSD		P00505	glutamic-oxaloacetic transaminase 2	GOT2		P13646	keratin 13	KRT13		O14950	myosin light chain 12B	MYL12B
Q14247	cortactin	CTTN		P07359	glycoprotein Ib platelet subunit alpha	GP1BA		P02533	keratin 14	KRT14		P60660	myosin light chain 6	MYL6
Q13616	cullin 1	CUL1		P13224	glycoprotein Ib platelet subunit beta	GP1BB		P08779	keratin 16	KRT16		P13591	neural cell adhesion molecule 1	NCAM1
Q9UHQ9	cytochrome b5 reductase 1	CYB5R1		P40197	glycoprotein V platelet	GP5		Q04695	keratin 17	KRT17		Q15021	non-SMC condensin I complex subunit D2	NCAPD2
P00387	cytochrome b5 reductase 3	CYB5R3		P14770	glycoprotein IX platelet	GP9		P05783	keratin 18	KRT18		Q6KC79	NIPBL cohesin loading factor	NIPBL
P99999	cytochrome c, somatic	CYCS		P06744	glucose-6-phosphate isomerase	GPI		P35908	keratin 2	KRT2		Q8N0W4	neuroligin 4 X-linked	NLGN4X
Q7L576	cytoplasmic FMR1 interacting protein 1	CYFIP1		P80108	glycosylphosphatidylinositol specific phospholipase D1	GPLD1		P12035	keratin 3	KRT3		Q9NPP4	NLR family CARD domain containing 4	NLRC4
Q8TAV3	cytochrome P450 family 2 subfamily W member 1	CYP2W1		Q14956	glycoprotein nmb	GPNMB		O76011	keratin 34	KRT34		O94818	nucleolar protein 4	NOL4
Q9Y4D1	dishevelled associated activator of morphogenesis 1	DAAM1		P07203	glutathione peroxidase 1	GPX1		P13647	keratin 5	KRT5		Q9BXD5	N-acetylneuraminate pyruvate lyase	NPL
Q9UI36	dachshund family transcription factor 1	DACH1		P22352	glutathione peroxidase 3	GPX3		P02538	keratin 6A	KRT6A		P49116	nuclear receptor subfamily 2 group C member 2	NR2C2
P14868	aspartyl-tRNA synthetase 1	DARS1		Q4V328	GRIP1 associated protein 1	GRIPAP1		P04259	keratin 6B	KRT6B		Q9GZP1	neurensin 2	NRSN2
P09172	dopamine beta-hydroxylase	DBH		P57764	gasdermin D	GSDMD		Q86Y46	keratin 73	KRT73		Q96MG7	NSE3 component of SMC5/6 complex	NSMCE3
Q16643	drebrin 1	DBN1		P06396	gelsolin	GSN		Q7Z794	keratin 77	KRT77		Q969T7	5'-nucleotidase, cytosolic IIIB	NT5C3B
Q9UJU6	drebrin like	DBNL		P00390	glutathione-disulfide reductase	GSR		Q8N1N4	keratin 78	KRT78		P49757	NUMB endocytic adaptor protein	NUMB
Q9Y4B6	DDB1 and CUL4 associated factor 1	DCAF1		Q9Y2Q3	glutathione S-transferase kappa 1	GSTK1		P05787	keratin 8	KRT8		Q8N1F7	nucleoporin 93	NUP93
P61962	DDB1 and CUL4 associated factor 7	DCAF7		P78417	glutathione S-transferase omega 1	GSTO1		Q6KB66	keratin 80	KRT80		Q86UD1	out at first homolog	OAF
P81605	dermcidin	DCD		P09211	glutathione S-transferase pi 1	GSTP1		O43790	keratin 86	KRT86		P20774	osteoglycin	OGN
Q9C098	doublecortin like kinase 3	DCLK3		P30711	glutathione S-transferase theta 1	GSTT1		P35527	keratin 9	KRT9		P41143	opioid receptor delta 1	OPRD1
Q14203	dynactin subunit 1	DCTN1		Q02153	guanylate cyclase 1 soluble subunit beta 1	GUCY1B1		Q8NBH2	kyphoscoliosis peptidase	KY		Q8NGS0	olfactory receptor family 1 subfamily N member 1	OR1N1
Q9NX09	DNA damage inducible transcript 4	DDIT4		P04908	H2A clustered histone 4	H2AC4		Q9H9P8	L-2-hydroxyglutarate dehydrogenase	L2HGDH		P02763	orosomucoid 1	ORM1
Q9NUU7	DEAD-box helicase 19A	DDX19A		P0C0S5	H2A.Z variant histone 1	H2AZ1		P13473	lysosomal associated membrane protein 2	LAMP2		P19652	orosomucoid 2	ORM2
O00571	DEAD-box helicase 3 X-linked	DDX3X		P62805	H4 clustered histone 15	H4C15		P18428	lipopolysaccharide binding protein	LBP		Q8IYS5	osteoclast associated Ig-like receptor	OSCAR
P59665	defensin alpha 1	DEFA1		O95479	hexose-6-phosphate dehydrogenase/glucose 1-dehydrogenase	H6PD		P04180	lecithin-cholesterol acyltransferase	LCAT		P13674	prolyl 4-hydroxylase subunit alpha 1	P4HA1
Q30KR1	defensin beta 109B	DEFB109B		Q14520	hyaluronan binding protein 2	HABP2		P80188	lipocalin 2	LCN2		P07237	prolyl 4-hydroxylase subunit beta	P4HB
Q8IWF6	DENN domain containing 6A	DENND6A		Q5VWC8	3-hydroxyacyl-CoA dehydratase 4	HACD4		P13796	lymphocyte cytosolic protein 1	LCP1		Q9P286	p21 (RAC1) activated kinase 5	PAK5
O43583	density regulated re-initiation and release factor	DENR		P55084	hydroxyacyl-CoA dehydrogenase trifunctional multienzyme complex subunit beta	HADHB		P09848	lactase	LCT		Q9NQU5	p21 (RAC1) activated kinase 6	PAK6
Q5TB30	DEP domain containing 1	DEPDC1		P69905	hemoglobin subunit alpha 1	HBA1		O43679	LIM domain binding 2	LDB2		Q96RD6	pannexin 2	PANX2
P17661	desmin	DES		P68871	hemoglobin subunit beta	HBB		P00338	lactate dehydrogenase A	LDHA		Q9UKK3	poly(ADP-ribose) polymerase family member 4	PARP4
Q96C10	DExH-box helicase 58	DHX58		P02042	hemoglobin subunit delta	HBD		P07195	lactate dehydrogenase B	LDHB		Q9Y5F3	protocadherin beta 1	PCDHB1
Q08211	DExH-box helicase 9	DHX9		P02100	hemoglobin subunit epsilon 1	HBE1		Q8NC56	LEM domain nuclear envelope protein 2	LEMD2		Q9Y5F0	protocadherin beta 13	PCDHB13
O60610	diaphanous related formin 1	DIAPH1		P69891	hemoglobin subunit gamma 1	HBG1		Q9Y2U8	LEM domain containing 3	LEMD3		O94913	PCF11 cleavage and polyadenylation factor subunit	PCF11
Q9UBP4	dickkopf Wnt signaling pathway inhibitor 3	DKK3		Q9H0R4	haloacid dehalogenase like hydrolase domain containing 2	HDHD2		Q08380	galectin 3 binding protein	LGALS3BP		Q15113	procollagen C-endopeptidase enhancer	PCOLCE
P51530	DNA replication helicase/nuclease 2	DNA2		A2PYH4	helicase for meiosis 1	HFM1		O75022	leukocyte immunoglobulin like receptor B3	LILRB3		Q8NBP7	proprotein convertase subtilisin/kexin type 9	PCSK9
Q8IW40	dynein axonemal assembly factor 19	DNAAF19		Q04756	HGF activator	HGFAC		P48059	LIM zinc finger domain containing 1	LIMS1		Q9UHG3	prenylcysteine oxidase 1	PCYOX1
Q9P2D7	dynein axonemal heavy chain 1	DNAH1		P49773	histidine triad nucleotide binding protein 1	HINT1		Q96JB6	lysyl oxidase like 4	LOXL4		Q96S96	phosphatidylethanolamine binding protein 4	PEBP4
Q9C0G6	dynein axonemal heavy chain 6	DNAH6		P19367	hexokinase 1	HK1		P08519	lipoprotein(a)	LPA		P12955	peptidase D	PEPD
Q8NFT8	delta/notch like EGF repeat containing	DNER		P01889	major histocompatibility complex, class I, B	HLA-B		Q643R3	lysophosphatidylcholine acyltransferase 4	LPCAT4		P02776	platelet factor 4	PF4
Q96M86	dynein heavy chain domain 1	DNHD1		P61978	heterogeneous nuclear ribonucleoprotein K	HNRNPK		P02750	leucine rich alpha-2-glycoprotein 1	LRG1		P07737	profilin 1	PFN1
O00429	dynamin 1 like	DNM1L		P52272	heterogeneous nuclear ribonucleoprotein M	HNRNPM		Q07954	LDL receptor related protein 1	LRP1		Q8N414	piggyBac transposable element derived 5	PGBD5
P50570	dynamin 2	DNM2		P00738	haptoglobin	HP		P42704	leucine rich pentatricopeptide repeat containing	LRPPRC		P00558	phosphoglycerate kinase 1	PGK1
Q9UJW3	DNA methyltransferase 3 like	DNMT3L		P37235	hippocalcin like 1	HPCAL1		Q8N456	leucine rich repeat containing 18	LRRC18		Q96PD5	peptidoglycan recognition protein 2	PGLYRP2
Q96BY6	dedicator of cytokinesis 10	DOCK10		P32754	4-hydroxyphenylpyruvate dioxygenase	HPD		Q9HBW1	leucine rich repeat containing 4	LRRC4		Q6UXB8	peptidase inhibitor 16	PI16
Q9H4A9	dipeptidase 2	DPEP2		P00739	haptoglobin-related protein	HPR		Q6ZNQ3	leucine rich repeat containing 69	LRRC69		P01833	polymeric immunoglobulin receptor	PIGR
Q9H2P9	diphthamide biosynthesis 5	DPH5		Q9Y251	heparanase	HPSE		Q9NS15	latent transforming growth factor beta binding protein 3	LTBP3		P12273	prolactin induced protein	PIP
P27487	dipeptidyl peptidase 4	DPP4		P02790	hemopexin	HPX		P02788	lactotransferrin	LTF		P14618	pyruvate kinase M1/2	PKM
Q16555	dihydropyrimidinase like 2	DPYSL2		P04196	histidine rich glycoprotein	HRG		P51884	lumican	LUM		Q13093	phospholipase A2 group VII	PLA2G7
Q08554	desmocollin 1	DSC1		P51659	hydroxysteroid 17-beta dehydrogenase 4	HSD17B4		Q86V48	leucine zipper protein 1	LUZP1		P08567	pleckstrin	PLEK
Q02413	desmoglein 1	DSG1		P07900	heat shock protein 90 alpha family class A member 1	HSP90AA1		Q7Z3D4	LysM domain containing 3	LYSMD3		P00747	plasminogen	PLG
Q14126	desmoglein 2	DSG2		P08238	heat shock protein 90 alpha family class B member 1	HSP90AB1		Q99698	lysosomal trafficking regulator	LYST		P55058	phospholipid transfer protein	PLTP
P15924	desmoplakin	DSP		P14625	heat shock protein 90 beta family member 1	HSP90B1		Q9Y5Y7	lymphatic vessel endothelial hyaluronan receptor 1	LYVE1		Q6UX71	plexin domain containing 2	PLXDC2
Q03001	dystonin	DST		P0DMV8	heat shock protein family A (Hsp70) member 1A	HSPA1A		P61626	lysozyme	LYZ		P27169	paraoxonase 1	PON1
P60981	destrin, actin depolymerizing factor	DSTN		P34932	heat shock protein family A (Hsp70) member 4	HSPA4		Q9UPN3	microtubule actin crosslinking factor 1	MACF1		Q15166	paraoxonase 3	PON3
Q8TEA8	D-aminoacyl-tRNA deacylase 1	DTD1		P11021	heat shock protein family A (Hsp70) member 5	HSPA5		P33908	mannosidase alpha class 1A member 1	MAN1A1		Q15063	periostin	POSTN
Q8N5C7	DTW motif tRNA-uridine aminocarboxypropyltransferase 1	DTWD1		P11142	heat shock protein family A (Hsp70) member 8	HSPA8		Q16706	mannosidase alpha class 2A member 1	MAN2A1		P02775	pro-platelet basic protein	PPBP
Q9NRW4	dual specificity phosphatase 22	DUSP22		P04792	heat shock protein family B (small) member 1	HSPB1		P21397	monoamine oxidase A	MAOA		P62937	peptidylprolyl isomerase A	PPIA
P51452	dual specificity phosphatase 3	DUSP3		Q9UBY9	heat shock protein family B (small) member 7	HSPB7		Q9UPT6	mitogen-activated protein kinase 8 interacting protein 3	MAPK8IP3		P23284	peptidylprolyl isomerase B	PPIB
Q13202	dual specificity phosphatase 8	DUSP8		P98160	heparan sulfate proteoglycan 2	HSPG2		P48740	MBL associated serine protease 1	MASP1		Q96NZ9	proline rich acidic protein 1	PRAP1
A0A1W2PPF3	double homeobox B	DUXB		Q92743	HtrA serine peptidase 1	HTRA1		O00187	MBL associated serine protease 2	MASP2		O75626	PR/SET domain 1	PRDM1
Q8WWB3	DPY30 domain containing 1	DYDC1		Q9Y4L1	hypoxia up-regulated 1	HYOU1		P02144	myoglobin	MB		Q06830	peroxiredoxin 1	PRDX1
Q14204	dynein cytoplasmic 1 heavy chain 1	DYNC1H1		P05362	intercellular adhesion molecule 1	ICAM1		O95243	methyl-CpG binding domain 4, DNA glycosylase	MBD4		P32119	peroxiredoxin 2	PRDX2
Q13409	dynein cytoplasmic 1 intermediate chain 2	DYNC1I2		P13598	intercellular adhesion molecule 2	ICAM2		P11226	mannose binding lectin 2	MBL2		P30041	peroxiredoxin 6	PRDX6
Q8NCM8	dynein cytoplasmic 2 heavy chain 1	DYNC2H1		O75144	inducible T cell costimulator ligand	ICOSLG		Q14703	membrane bound transcription factor peptidase, site 1	MBTPS1		P51888	proline and arginine rich end leucine rich repeat protein	PRELP
P63167	dynein light chain LC8-type 1	DYNLL1		O75874	isocitrate dehydrogenase (NADP(+)) 1	IDH1		P43121	melanoma cell adhesion molecule	MCAM		Q8TCU6	phosphatidylinositol-3,4,5-trisphosphate dependent Rac exchange factor 1	PREX1
O75923	dysferlin	DYSF		P48735	isocitrate dehydrogenase (NADP(+)) 2	IDH2		P40926	malate dehydrogenase 2	MDH2		P13727	proteoglycan 2, pro eosinophil major basic protein	PRG2
Q9NVP4	double zinc ribbon and ankyrin repeat domains 1	DZANK1		P22304	iduronate 2-sulfatase	IDS		Q03112	MDS1 and EVI1 complex locus	MECOM		Q9Y2Y8	proteoglycan 3, pro eosinophil major basic protein 2	PRG3
Q16610	extracellular matrix protein 1	ECM1		P01344	insulin like growth factor 2	IGF2		P08582	melanotransferrin	MELTF		Q92954	proteoglycan 4	PRG4
Q5VYK3	Ecm29 proteasome adaptor and scaffold	ECPAS		Q9Y6M1	insulin like growth factor 2 mRNA binding protein 2	IGF2BP2		O60291	mahogunin ring finger 1	MGRN1		P54646	protein kinase AMP-activated catalytic subunit alpha 2	PRKAA2
P68104	eukaryotic translation elongation factor 1 alpha 1	EEF1A1		P11717	insulin like growth factor 2 receptor	IGF2R		O94851	microtubule associated monooxygenase, calponin and LIM domain containing 2	MICAL2		P04070	protein C, inactivator of coagulation factors Va and VIIIa	PROC
P29692	eukaryotic translation elongation factor 1 delta	EEF1D		P35858	insulin like growth factor binding protein acid labile subunit	IGFALS		Q9UNW1	multiple inositol-polyphosphate phosphatase 1	MINPP1		P07225	protein S	PROS1
P26641	eukaryotic translation elongation factor 1 gamma	EEF1G		P18065	insulin like growth factor binding protein 2	IGFBP2		Q03111	MLLT1 super elongation complex subunit	MLLT1		P22891	protein Z, vitamin K dependent plasma glycoprotein	PROZ
P13639	eukaryotic translation elongation factor 2	EEF2		P17936	insulin like growth factor binding protein 3	IGFBP3		P08253	matrix metallopeptidase 2	MMP2		P07477	serine protease 1	PRSS1
Q96G04	eukaryotic elongation factor 2 lysine methyltransferase	EEF2KMT		P22692	insulin like growth factor binding protein 4	IGFBP4		Q13201	multimerin 1	MMRN1		P35030	serine protease 3	PRSS3
Q12805	EGF-like fibulin extracellular matrix protein 1	EFEMP1		P24593	insulin like growth factor binding protein 5	IGFBP5		Q3SYC2	monoacylglycerol O-acyltransferase 2	MOGAT2		P41222	prostaglandin D2 synthase	PTGDS
Q5JST6	EF-hand domain containing 2	EFHC2		P24592	insulin like growth factor binding protein 6	IGFBP6		Q99550	M-phase phosphoprotein 9	MPHOSPH9		P23470	protein tyrosine phosphatase receptor type G	PTPRG
P20827	ephrin A1	EFNA1		Q16270	insulin like growth factor binding protein 7	IGFBP7		Q95460	major histocompatibility complex, class I-related	MR1		Q12913	protein tyrosine phosphatase receptor type J	PTPRJ
Q9H4M9	EH domain containing 1	EHD1		B9A064	immunoglobulin lambda like polypeptide 5	IGLL5		P82664	mitochondrial ribosomal protein S10	MRPS10		P23471	protein tyrosine phosphatase receptor type Z1	PTPRZ1
Q9NZN4	EH domain containing 2	EHD2		Q9NPH3	interleukin 1 receptor accessory protein	IL1RAP		Q9Y3D3	mitochondrial ribosomal protein S16	MRPS16		P06737	glycogen phosphorylase L	PYGL
Q9NZN3	EH domain containing 3	EHD3		Q13418	integrin linked kinase	ILK		P26038	moesin	MSN		P20742	PZP alpha-2-macroglobulin like	PZP
P49770	eukaryotic translation initiation factor 2B subunit beta	EIF2B2		Q27J81	inverted formin 2	INF2		P26927	macrophage stimulating 1	MST1		O00391	quiescin sulfhydryl oxidase 1	QSOX1
P20042	eukaryotic translation initiation factor 2 subunit beta	EIF2S2		P55103	inhibin subunit beta C	INHBC		O94776	metastasis associated 1 family member 2	MTA2		P51153	RAB13, member RAS oncogene family	RAB13
O75822	eukaryotic translation initiation factor 3 subunit J	EIF3J		P58166	inhibin subunit beta E	INHBE		Q765P7	MTSS I-BAR domain containing 2	MTSS2		Q6H3X3	retinoic acid early transcript 1G	RAET1G
Q9Y262	eukaryotic translation initiation factor 3 subunit L	EIF3L		O95373	importin 7	IPO7		Q8WXI7	mucin 16, cell surface associated	MUC16		O60894	receptor activity modifying protein 1	RAMP1
P60842	eukaryotic translation initiation factor 4A1	EIF4A1		Q13576	IQ motif containing GTPase activating protein 2	IQGAP2		Q9HB07	MYG1 exonuclease	MYG1		P61224	RAP1B, member of RAS oncogene family	RAP1B
O43432	eukaryotic translation initiation factor 4 gamma 3	EIF4G3		Q9UPP2	IQ motif and Sec7 domain ArfGEF 3	IQSEC3		P35749	myosin heavy chain 11	MYH11		P52306	Rap1 GTPase-GDP dissociation stimulator 1	RAP1GDS1
P55010	eukaryotic translation initiation factor 5	EIF5		Q9Y6F6	inositol 1,4,5-triphosphate receptor associated 1	IRAG1		Q9UKX2	myosin heavy chain 2	MYH2		P13631	retinoic acid receptor gamma	RARG
P63241	eukaryotic translation initiation factor 5A	EIF5A		P17301	integrin subunit alpha 2	ITGA2		P12883	myosin heavy chain 7	MYH7		Q99969	retinoic acid receptor responder 2	RARRES2
P56537	eukaryotic translation initiation factor 6	EIF6		P08514	integrin subunit alpha 2b	ITGA2B		P13535	myosin heavy chain 8	MYH8		O14827	Ras protein specific guanine nucleotide releasing factor 2	RASGRF2
O00472	elongation factor for RNA polymerase II 2	ELL2		P23229	integrin subunit alpha 6	ITGA6		P35579	myosin heavy chain 9	MYH9		Q9NYW8	RB associated KRAB zinc finger	RBAK
P15502	elastin	ELN		P05556	integrin subunit beta 1	ITGB1		P05976	myosin light chain 1	MYL1		Q15291	RB binding protein 5, histone lysine methyltransferase complex subunit	RBBP5
Q15370	elongin B	ELOB		P05106	integrin subunit beta 3	ITGB3		O14950	myosin light chain 12B	MYL12B		Q7Z6E9	RB binding protein 6, ubiquitin ligase	RBBP6
O95163	elongator acetyltransferase complex subunit 1	ELP1		P19827	inter-alpha-trypsin inhibitor heavy chain 1	ITIH1		P60660	myosin light chain 6	MYL6		Q15434	RNA binding motif single stranded interacting protein 2	RBMS2
Q9BV81	ER membrane protein complex subunit 6	EMC6		P19823	inter-alpha-trypsin inhibitor heavy chain 2	ITIH2		P52179	myomesin 1	MYOM1		P02753	retinol binding protein 4	RBP4
Q9Y6C2	elastin microfibril interfacer 1	EMILIN1		Q06033	inter-alpha-trypsin inhibitor heavy chain 3	ITIH3		Q9Y2G1	myelin regulatory factor	MYRF		Q9H1K0	rabenosyn, RAB effector	RBSN
Q9HC35	EMAP like 4	EML4		Q14624	inter-alpha-trypsin inhibitor heavy chain 4	ITIH4		P54802	N-acetyl-alpha-glucosaminidase	NAGLU		O60673	REV3 like, DNA directed polymerase zeta catalytic subunit	REV3L
Q9NRM1	enamelin	ENAM		Q8WWA0	intelectin 1	ITLN1		Q8TBE9	N-acetylneuraminic acid phosphatase	NANP		P49758	regulator of G protein signaling 6	RGS6
O94919	endonuclease domain containing 1	ENDOD1		P01591	joining chain of multimeric IgA and IgM	JCHAIN		P54920	NSF attachment protein alpha	NAPA		P58872	rhomboid like 3	RHBDL3
P06733	enolase 1	ENO1		O95069	potassium two pore domain channel subfamily K member 2	KCNK2		P13591	neural cell adhesion molecule 1	NCAM1		Q4ADV7	RIC1 partner of RAB6A GEF complex	RIC1
P09104	enolase 2	ENO2		Q9Y2K7	lysine demethylase 2A	KDM2A		Q9NZQ3	NCK interacting protein with SH3 domain	NCKIPSD		Q13671	Ras and Rab interactor 1	RIN1
P13929	enolase 3	ENO3		Q8N8K9	KIAA1958	KIAA1958		Q9UHB4	NADPH dependent diflavin oxidoreductase 1	NDOR1		P34096	ribonuclease A family member 4	RNASE4
Q13822	ectonucleotide pyrophosphatase/phosphodiesterase 2	ENPP2		Q53HC5	kelch like family member 26	KLHL26		Q14511	neural precursor cell expressed, developmentally down-regulated 9	NEDD9		P60153	ribonuclease A family member 9 (inactive)	RNASE9
O43768	endosulfine alpha	ENSA		P03952	kallikrein B1	KLKB1		Q8TAT5	nei like DNA glycosylase 3	NEIL3		A8MTL3	ring finger protein 212B	RNF212B
Q96C92	endosome associated trafficking regulator 1	ENTR1		Q12918	killer cell lectin like receptor B1	KLRB1		Q17RQ9	NTPase KAP family P-loop domain containing 1	NKPD1		P0DH78	ring finger protein 224	RNF224
Q96L91	E1A binding protein p400	EP400		P01042	kininogen 1	KNG1		Q92570	nuclear receptor subfamily 4 group A member 3	NR4A3		Q68DV7	ring finger protein 43	RNF43
P11171	erythrocyte membrane protein band 4.1	EPB41		Q14974	karyopherin subunit beta 1	KPNB1		Q8TEA1	NOP2/Sun RNA methyltransferase 6	NSUN6		Q8WZ75	roundabout guidance receptor 4	ROBO4
P29317	EPH receptor A2	EPHA2		P04264	keratin 1	KRT1		Q969T7	5'-nucleotidase, cytosolic IIIB	NT5C3B		P26373	ribosomal protein L13	RPL13
P42566	epidermal growth factor receptor pathway substrate 15	EPS15		P13645	keratin 10	KRT10		Q86UY8	5'-nucleotidase domain containing 3	NT5DC3		Q07020	ribosomal protein L18	RPL18
Q9NZ08	endoplasmic reticulum aminopeptidase 1	ERAP1		P13646	keratin 13	KRT13		Q86X67	nudix hydrolase 13	NUDT13		P46776	ribosomal protein L27a	RPL27A
Q6P179	endoplasmic reticulum aminopeptidase 2	ERAP2		P02533	keratin 14	KRT14		Q5VU65	nucleoporin 210 like	NUP210L		P42766	ribosomal protein L35	RPL35
A0A1W2PQ73	ETS repressor factor like	ERFL		P08727	keratin 19	KRT19		P37198	nucleoporin 62	NUP62		P18124	ribosomal protein L7	RPL7
Q9BS26	endoplasmic reticulum protein 44	ERP44		P35908	keratin 2	KRT2		O95156	neurexophilin 2	NXPH2		Q9NQG5	regulation of nuclear pre-mRNA domain containing 1B	RPRD1B
Q9UJM3	ERBB receptor feedback inhibitor 1	ERRFI1		P13647	keratin 5	KRT5		Q5VST9	obscurin, cytoskeletal calmodulin and titin-interacting RhoGEF	OBSCN		P62277	ribosomal protein S13	RPS13
Q9H501	ESF1 nucleolar pre-rRNA processing protein	ESF1		P02538	keratin 6A	KRT6A		P20774	osteoglycin	OGN		P62249	ribosomal protein S16	RPS16
Q9BSJ8	extended synaptotagmin 1	ESYT1		O43790	keratin 86	KRT86		Q99784	olfactomedin 1	OLFM1		P62851	ribosomal protein S25	RPS25
P38117	electron transfer flavoprotein subunit beta	ETFB		P35527	keratin 9	KRT9		Q8NGE0	olfactory receptor family 10 subfamily AD member 1	OR10AD1		P62854	ribosomal protein S26	RPS26
Q93063	exostosin glycosyltransferase 2	EXT2		Q9H9P8	L-2-hydroxyglutarate dehydrogenase	L2HGDH		Q8NG83	olfactory receptor family 2 subfamily M member 3	OR2M3		P62081	ribosomal protein S7	RPS7
P00742	coagulation factor X	F10		P24043	laminin subunit alpha 2	LAMA2		O43913	origin recognition complex subunit 5	ORC5		P62241	ribosomal protein S8	RPS8
P03951	coagulation factor XI	F11		P07942	laminin subunit beta 1	LAMB1		P02763	orosomucoid 1	ORM1		P46781	ribosomal protein S9	RPS9
Q9Y624	F11 receptor	F11R		P55268	laminin subunit beta 2	LAMB2		P19652	orosomucoid 2	ORM2		P21817	ryanodine receptor 1	RYR1
P00748	coagulation factor XII	F12		P11047	laminin subunit gamma 1	LAMC1		Q9BZF2	oxysterol binding protein like 7	OSBPL7		P06703	S100 calcium binding protein A6	S100A6
P00488	coagulation factor XIII A chain	F13A1		P11279	lysosomal associated membrane protein 1	LAMP1		P07237	prolyl 4-hydroxylase subunit beta	P4HB		P31151	S100 calcium binding protein A7	S100A7
P05160	coagulation factor XIII B chain	F13B		P13473	lysosomal associated membrane protein 2	LAMP2		Q8TE04	pantothenate kinase 1	PANK1		P05109	S100 calcium binding protein A8	S100A8
P00734	coagulation factor II, thrombin	F2		Q0VGL1	late endosomal/lysosomal adaptor, MAPK and MTOR activator 4	LAMTOR4		Q9BZ23	pantothenate kinase 2	PANK2		P06702	S100 calcium binding protein A9	S100A9
P12259	coagulation factor V	F5		O43504	late endosomal/lysosomal adaptor, MAPK and MTOR activator 5	LAMTOR5		Q96RD6	pannexin 2	PANX2		Q96BU1	S100P binding protein	S100PBP
P08709	coagulation factor VII	F7		Q14847	LIM and SH3 protein 1	LASP1		P09874	poly(ADP-ribose) polymerase 1	PARP1		P0DJI8	serum amyloid A1	SAA1
P00451	coagulation factor VIII	F8		P18428	lipopolysaccharide binding protein	LBP		Q8IXQ6	poly(ADP-ribose) polymerase family member 9	PARP9		P0DJI9	serum amyloid A2	SAA2
P00740	coagulation factor IX	F9		P04180	lecithin-cholesterol acyltransferase	LCAT		Q9Y5E6	protocadherin beta 3	PCDHB3		P35542	serum amyloid A4, constitutive	SAA4
Q7L5A8	fatty acid 2-hydroxylase	FA2H		P80188	lipocalin 2	LCN2		Q15113	procollagen C-endopeptidase enhancer	PCOLCE		Q9UBE0	SUMO1 activating enzyme subunit 1	SAE1
Q01469	fatty acid binding protein 5	FABP5		P13796	lymphocyte cytosolic protein 1	LCP1		Q16549	proprotein convertase subtilisin/kexin type 7	PCSK7		Q9NR31	secretion associated Ras related GTPase 1A	SAR1A
Q9UNN5	Fas associated factor 1	FAF1		P00338	lactate dehydrogenase A	LDHA		Q9UHG3	prenylcysteine oxidase 1	PCYOX1		Q15020	spliceosome associated factor 3, U4/U6 recycling protein	SART3
Q8IXL6	FAM20C golgi associated secretory pathway kinase	FAM20C		P07195	lactate dehydrogenase B	LDHB		P30101	protein disulfide isomerase family A member 3	PDIA3		Q96QR1	secretoglobin family 3A member 1	SCGB3A1
Q5HY64	family with sequence similarity 47 member C	FAM47C		P09382	galectin 1	LGALS1		Q5T2R2	decaprenyl diphosphate synthase subunit 1	PDSS1		Q9NY46	sodium voltage-gated channel alpha subunit 3	SCN3A
Q5T0W9	family with sequence similarity 83 member B	FAM83B		Q08380	galectin 3 binding protein	LGALS3BP		P12955	peptidase D	PEPD		Q9UJQ7	SCP2 sterol binding domain containing 1	SCP2D1
Q9UBU6	family with sequence similarity 8 member A1	FAM8A1		Q3ZCW2	galectin like	LGALSL		P02776	platelet factor 4	PF4		Q7Z5N4	sidekick cell adhesion molecule 1	SDK1
O15287	FA complementation group G	FANCG		Q8N6C8	leukocyte immunoglobulin like receptor A3	LILRA3		P07737	profilin 1	PFN1		P49908	selenoprotein P	SELENOP
P49327	fatty acid synthase	FASN		O75022	leukocyte immunoglobulin like receptor B3	LILRB3		Q8N414	piggyBac transposable element derived 5	PGBD5		P14151	selectin L	SELL
Q8TDW7	FAT atypical cadherin 3	FAT3		P48059	LIM zinc finger domain containing 1	LIMS1		P00558	phosphoglycerate kinase 1	PGK1		Q9NS98	semaphorin 3G	SEMA3G
P62861	FAU ubiquitin like and ribosomal protein S30 fusion	FAU		P49257	lectin, mannose binding 1	LMAN1		Q96PD5	peptidoglycan recognition protein 2	PGLYRP2		P01009	serpin family A member 1	SERPINA1
P22087	fibrillarin	FBL		Q12907	lectin, mannose binding 2	LMAN2		Q6UXB8	peptidase inhibitor 16	PI16		Q9UK55	serpin family A member 10	SERPINA10
P23142	fibulin 1	FBLN1		P02545	lamin A/C	LMNA		O75928	protein inhibitor of activated STAT 2	PIAS2		P01011	serpin family A member 3	SERPINA3
Q9UBX5	fibulin 5	FBLN5		P08519	lipoprotein(a)	LPA		P01833	polymeric immunoglobulin receptor	PIGR		P29622	serpin family A member 4	SERPINA4
P35555	fibrillin 1	FBN1		P50851	LPS responsive beige-like anchor protein	LRBA		Q99570	phosphoinositide-3-kinase regulatory subunit 4	PIK3R4		P05154	serpin family A member 5	SERPINA5
Q96IG2	F-box and leucine rich repeat protein 20	FBXL20		P02750	leucine rich alpha-2-glycoprotein 1	LRG1		P12273	prolactin induced protein	PIP		P08185	serpin family A member 6	SERPINA6
Q9UKT4	F-box protein 5	FBXO5		Q07954	LDL receptor related protein 1	LRP1		P14618	pyruvate kinase M1/2	PKM		P05543	serpin family A member 7	SERPINA7
Q9NRD1	F-box protein 6	FBXO6		Q96AG4	leucine rich repeat containing 59	LRRC59		P47712	phospholipase A2 group IVA	PLA2G4A		Q96P63	serpin family B member 12	SERPINB12
Q9Y324	FCF1 rRNA-processing protein	FCF1		Q32MZ4	LRR binding FLII interacting protein 1	LRRFIP1		Q9UP65	phospholipase A2 group IVC	PLA2G4C		P01008	serpin family C member 1	SERPINC1
Q9Y6R7	Fc gamma binding protein	FCGBP		Q9Y608	LRR binding FLII interacting protein 2	LRRFIP2		P51178	phospholipase C delta 1	PLCD1		P05546	serpin family D member 1	SERPIND1
P08637	Fc gamma receptor IIIa	FCGR3A		P09960	leukotriene A4 hydrolase	LTA4H		P08567	pleckstrin	PLEK		P07093	serpin family E member 2	SERPINE2
O75015	Fc gamma receptor IIIb	FCGR3B		Q14766	latent transforming growth factor beta binding protein 1	LTBP1		P00747	plasminogen	PLG		P36955	serpin family F member 1	SERPINF1
P55899	Fc gamma receptor and transporter	FCGRT		P02788	lactotransferrin	LTF		P55058	phospholipid transfer protein	PLTP		P08697	serpin family F member 2	SERPINF2
O14526	FCH and mu domain containing endocytic adaptor 1	FCHO1		P51884	lumican	LUM		Q6UX71	plexin domain containing 2	PLXDC2		P05155	serpin family G member 1	SERPING1
O00602	ficolin 1	FCN1		P07948	LYN proto-oncogene, Src family tyrosine kinase	LYN		O75051	plexin A2	PLXNA2		Q5TCZ1	SH3 and PX domains 2A	SH3PXD2A
Q15485	ficolin 2	FCN2		Q9Y5Y7	lymphatic vessel endothelial hyaluronan receptor 1	LYVE1		P54277	PMS1 homolog 1, mismatch repair system component	PMS1		P04278	sex hormone binding globulin	SHBG
O75636	ficolin 3	FCN3		P61626	lysozyme	LYZ		Q6P2M8	pregnancy up-regulated nonubiquitous CaM kinase	PNCK		P34896	serine hydroxymethyltransferase 1	SHMT1
P22830	ferrochelatase	FECH		P20645	mannose-6-phosphate receptor, cation dependent	M6PR		P11086	phenylethanolamine N-methyltransferase	PNMT		Q9Y286	sialic acid binding Ig like lectin 7	SIGLEC7
A0AVI2	fer-1 like family member 5	FER1L5		P33908	mannosidase alpha class 1A member 1	MAN1A1		Q8NA72	POC5 centriolar protein	POC5		P84550	SKI family transcriptional corepressor 1	SKOR1
Q86UX7	FERM domain containing kindlin 3	FERMT3		Q16706	mannosidase alpha class 2A member 1	MAN2A1		P09884	DNA polymerase alpha 1, catalytic subunit	POLA1		Q15849	solute carrier family 14 member 2	SLC14A2
Q9UGM5	fetuin B	FETUB		P49641	mannosidase alpha class 2A member 2	MAN2A2		Q9UKY4	protein O-mannosyltransferase 2	POMT2		Q16572	solute carrier family 18 member A3	SLC18A3
P02671	fibrinogen alpha chain	FGA		P55145	mesencephalic astrocyte derived neurotrophic factor	MANF		P27169	paraoxonase 1	PON1		Q8IVM8	solute carrier family 22 member 9	SLC22A9
P02675	fibrinogen beta chain	FGB		P27338	monoamine oxidase B	MAOB		Q15165	paraoxonase 2	PON2		P53007	solute carrier family 25 member 1	SLC25A1
P02679	fibrinogen gamma chain	FGG		P78559	microtubule associated protein 1A	MAP1A		Q15166	paraoxonase 3	PON3		Q02978	solute carrier family 25 member 11	SLC25A11
Q96C11	FGGY carbohydrate kinase domain containing	FGGY		O95819	mitogen-activated protein kinase kinase kinase kinase 4	MAP4K4		Q15063	periostin	POSTN		P11169	solute carrier family 2 member 3	SLC2A3
Q08830	fibrinogen like 1	FGL1		Q9Y4K4	mitogen-activated protein kinase kinase kinase kinase 5	MAP4K5		P02775	pro-platelet basic protein	PPBP		Q9BRI3	solute carrier family 30 member 2	SLC30A2
Q13642	four and a half LIM domains 1	FHL1		P28482	mitogen-activated protein kinase 1	MAPK1		P62937	peptidylprolyl isomerase A	PPIA		Q504Y0	solute carrier family 39 member 12	SLC39A12
Q9Y613	formin homology 2 domain containing 1	FHOD1		Q15691	microtubule associated protein RP/EB family member 1	MAPRE1		P23284	peptidylprolyl isomerase B	PPIB		P08195	solute carrier family 3 member 2	SLC3A2
Q2V2M9	formin homology 2 domain containing 3	FHOD3		Q15555	microtubule associated protein RP/EB family member 2	MAPRE2		Q8N819	protein phosphatase, Mg2+/Mn2+ dependent 1N (putative)	PPM1N		P02730	solute carrier family 4 member 1 (Diego blood group)	SLC4A1
A6NMB9	fidgetin like 2	FIGNL2		Q9UEW3	macrophage receptor with collagenous structure	MARCO		Q06830	peroxiredoxin 1	PRDX1		Q9Y6L6	solute carrier organic anion transporter family member 1B1	SLCO1B1
Q00688	FKBP prolyl isomerase 3	FKBP3		P48740	MBL associated serine protease 1	MASP1		P32119	peroxiredoxin 2	PRDX2		Q9H5Y7	SLIT and NTRK like family member 6	SLITRK6
Q02790	FKBP prolyl isomerase 4	FKBP4		O00187	MBL associated serine protease 2	MASP2		P30041	peroxiredoxin 6	PRDX6		P03973	secretory leukocyte peptidase inhibitor	SLPI
Q13451	FKBP prolyl isomerase 5	FKBP5		P02144	myoglobin	MB		P51888	proline and arginine rich end leucine rich repeat protein	PRELP		Q92540	SMG7 nonsense mediated mRNA decay factor	SMG7
Q5D862	filaggrin 2	FLG2		P11226	mannose binding lectin 2	MBL2		P13727	proteoglycan 2, pro eosinophil major basic protein	PRG2		Q8TER0	sushi, nidogen and EGF like domains 1	SNED1
P21333	filamin A	FLNA		P43121	melanoma cell adhesion molecule	MCAM		Q92954	proteoglycan 4	PRG4		Q8TAD8	Smad nuclear interacting protein 1	SNIP1
Q14315	filamin C	FLNC		P40926	malate dehydrogenase 2	MDH2		Q02156	protein kinase C epsilon	PRKCE		P14678	small nuclear ribonucleoprotein polypeptides B and B1	SNRPB
O75955	flotillin 1	FLOT1		Q7Z7M0	multiple EGF like domains 8	MEGF8		P14314	PRKCSH beta subunit of glucosidase II	PRKCSH		P62318	small nuclear ribonucleoprotein D3 polypeptide	SNRPD3
Q14254	flotillin 2	FLOT2		O00255	menin 1	MEN1		Q15139	protein kinase D1	PRKD1		P08294	superoxide dismutase 3	SOD3
P02751	fibronectin 1	FN1		Q14696	mesoderm development LRP chaperone	MESD		P04070	protein C, inactivator of coagulation factors Va and VIIIa	PROC		P09486	secreted protein acidic and cysteine rich	SPARC
Q5T0N5	formin binding protein 1 like	FNBP1L		O95140	mitofusin 2	MFN2		P07225	protein S	PROS1		Q14515	SPARC like 1	SPARCL1
Q9Y2H6	fibronectin type III domain containing 3A	FNDC3A		Q99685	monoglyceride lipase	MGLL		P22891	protein Z, vitamin K dependent plasma glycoprotein	PROZ		O43791	speckle type BTB/POZ protein	SPOP
P85037	forkhead box K1	FOXK1		P14174	macrophage migration inhibitory factor	MIF		P07477	serine protease 1	PRSS1		Q13103	secreted phosphoprotein 2	SPP2
Q59H18	FPGT-TNNI3K readthrough	FPGT-TNNI3K		Q9UNW1	multiple inositol-polyphosphate phosphatase 1	MINPP1		P35030	serine protease 3	PRSS3		O43609	sprouty RTK signaling antagonist 1	SPRY1
Q86XX4	Fraser extracellular matrix complex subunit 1	FRAS1		P08253	matrix metallopeptidase 2	MMP2		Q8NDX1	pleckstrin and Sec7 domain containing 4	PSD4		P10124	serglycin	SRGN
Q5SZK8	FRAS1 related extracellular matrix 2	FREM2		P14780	matrix metallopeptidase 9	MMP9		P11464	pregnancy specific beta-1-glycoprotein 1	PSG1		Q5T011	SZT2 subunit of KICSTOR complex	SZT2
Q96NE9	FERM domain containing 6	FRMD6		Q13201	multimerin 1	MMRN1		P41222	prostaglandin D2 synthase	PTGDS		Q9Y6A5	transforming acidic coiled-coil containing protein 3	TACC3
Q9BZ67	FERM domain containing 8	FRMD8		Q9H8L6	multimerin 2	MMRN2		P29074	protein tyrosine phosphatase non-receptor type 4	PTPN4		P37802	transgelin 2	TAGLN2
Q5SYB0	FERM and PDZ domain containing 1	FRMPD1		Q7L9L4	MOB kinase activator 1B	MOB1B		P43378	protein tyrosine phosphatase non-receptor type 9	PTPN9		Q86VP1	Tax1 binding protein 1	TAX1BP1
Q5CZC0	fibrous sheath interacting protein 2	FSIP2		O75352	mannose-P-dolichol utilization defect 1	MPDU1		P23470	protein tyrosine phosphatase receptor type G	PTPRG		Q16650	T-box brain transcription factor 1	TBR1
Q12841	follistatin like 1	FSTL1		O95866	megakaryocyte and platelet inhibitory receptor G6b	MPIG6B		Q12913	protein tyrosine phosphatase receptor type J	PTPRJ		Q5VWI1	transcription elongation regulator 1 like	TCERG1L
Q6MZW2	follistatin like 4	FSTL4		P22897	mannose receptor C-type 1	MRC1		P15151	PVR cell adhesion molecule	PVR		Q9UGU0	transcription factor 20	TCF20
Q8N475	follistatin like 5	FSTL5		Q9UBG0	mannose receptor C-type 2	MRC2		P20742	PZP alpha-2-macroglobulin like	PZP		P02787	transferrin	TF
P04066	alpha-L-fucosidase 1	FUCA1		P26038	moesin	MSN		O00391	quiescin sulfhydryl oxidase 1	QSOX1		P02786	transferrin receptor	TFRC
Q9BTY2	alpha-L-fucosidase 2	FUCA2		P26927	macrophage stimulating 1	MST1		Q13637	RAB32, member RAS oncogene family	RAB32		Q15582	transforming growth factor beta induced	TGFBI
O15117	FYN binding protein 1	FYB1		Q86UE4	metadherin	MTDH		P61224	RAP1B, member of RAS oncogene family	RAP1B		Q08188	transglutaminase 3	TGM3
P06241	FYN proto-oncogene, Src family tyrosine kinase	FYN		P11586	methylenetetrahydrofolate dehydrogenase, cyclohydrolase and formyltetrahydrofolate synthetase 1	MTHFD1		Q99969	retinoic acid receptor responder 2	RARRES2		P07996	thrombospondin 1	THBS1
P11413	glucose-6-phosphate dehydrogenase	G6PD		Q9C0I1	myotubularin related protein 12	MTMR12		Q8IV61	RAS guanyl releasing protein 3	RASGRP3		P35443	thrombospondin 4	THBS4
Q8N1C3	gamma-aminobutyric acid type A receptor subunit gamma1	GABRG1		P58546	myotrophin	MTPN		P57052	RNA binding motif protein 11	RBM11		P01033	TIMP metallopeptidase inhibitor 1	TIMP1
Q99259	glutamate decarboxylase 1	GAD1		Q14764	major vault protein	MVP		Q9NW13	RNA binding motif protein 28	RBM28		P29401	transketolase	TKT
Q96RP7	galactose-3-O-sulfotransferase 4	GAL3ST4		Q969H8	myeloid derived growth factor	MYDGF		P29558	RNA binding motif single stranded interacting protein 1	RBMS1		Q9Y490	talin 1	TLN1
Q14376	UDP-galactose-4-epimerase	GALE		P12882	myosin heavy chain 1	MYH1		P02753	retinol binding protein 4	RBP4		Q15399	toll like receptor 1	TLR1
Q86SF2	polypeptide N-acetylgalactosaminyltransferase 7	GALNT7		Q9UKX2	myosin heavy chain 2	MYH2		P05451	regenerating family member 1 alpha	REG1A		Q9H0C3	transmembrane protein 117	TMEM117
Q14697	glucosidase II alpha subunit	GANAB		Q9Y623	myosin heavy chain 4	MYH4		Q6R327	RPTOR independent companion of MTOR complex 2	RICTOR		Q0P6H9	transmembrane protein 62	TMEM62
P04406	glyceraldehyde-3-phosphate dehydrogenase	GAPDH		P13533	myosin heavy chain 6	MYH6		O43353	receptor interacting serine/threonine kinase 2	RIPK2		P62328	thymosin beta 4 X-linked	TMSB4X
Q9H706	GRB2 associated regulator of MAPK1 subtype 1	GAREM1		P12883	myosin heavy chain 7	MYH7		P12271	retinaldehyde binding protein 1	RLBP1		P22105	tenascin XB	TNXB
Q14393	growth arrest specific 6	GAS6		A7E2Y1	myosin heavy chain 7B	MYH7B		P34096	ribonuclease A family member 4	RNASE4		O14657	torsin family 1 member B	TOR1B
P04062	glucosylceramidase beta 1	GBA1		P35579	myosin heavy chain 9	MYH9		Q8IZP6	ring finger protein 113B	RNF113B		P09493	tropomyosin 1	TPM1
P32455	guanylate binding protein 1	GBP1		P05976	myosin light chain 1	MYL1		Q7Z419	ring finger protein 144B	RNF144B		P67936	tropomyosin 4	TPM4
P32456	guanylate binding protein 2	GBP2		O14950	myosin light chain 12B	MYL12B		Q9H2S5	ring finger protein 39	RNF39		Q12931	TNF receptor associated protein 1	TRAP1
Q96PP8	guanylate binding protein 5	GBP5		P10916	myosin light chain 2	MYL2		Q8WZ75	roundabout guidance receptor 4	ROBO4		Q9UKU6	thyrotropin releasing hormone degrading enzyme	TRHDE
P02774	GC vitamin D binding protein	GC		P60660	myosin light chain 6	MYL6		Q16518	retinoid isomerohydrolase RPE65	RPE65		O75962	trio Rho guanine nucleotide exchange factor	TRIO
O95395	glucosaminyl (N-acetyl) transferase 3, mucin type	GCNT3		P24844	myosin light chain 9	MYL9		P26373	ribosomal protein L13	RPL13		Q6P3X3	tetratricopeptide repeat domain 27	TTC27
Q9UK05	growth differentiation factor 2	GDF2		Q15746	myosin light chain kinase	MYLK		P61313	ribosomal protein L15	RPL15		Q8NHH1	tubulin tyrosine ligase like 11	TTLL11
O60383	growth differentiation factor 9	GDF9		Q92614	myosin XVIIIA	MYO18A		Q07020	ribosomal protein L18	RPL18		P02766	transthyretin	TTR
P31150	GDP dissociation inhibitor 1	GDI1		P52179	myomesin 1	MYOM1		P35268	ribosomal protein L22	RPL22		P68363	tubulin alpha 1b	TUBA1B
P50395	GDP dissociation inhibitor 2	GDI2		P54296	myomesin 2	MYOM2		P46776	ribosomal protein L27a	RPL27A		P68366	tubulin alpha 4a	TUBA4A
Q13630	GDP-L-fucose synthase	GFUS		Q9UBF9	myotilin	MYOT		P18124	ribosomal protein L7	RPL7		P07437	tubulin beta class I	TUBB
Q92820	gamma-glutamyl hydrolase	GGH		Q9NP98	myozenin 1	MYOZ1		P46783	ribosomal protein S10	RPS10		Q9H4B7	tubulin beta 1 class VI	TUBB1
Q9H4G4	GLI pathogenesis related 2	GLIPR2		Q86TC9	myopalladin	MYPN		P62277	ribosomal protein S13	RPS13		P10599	thioredoxin	TXN
P49448	glutamate dehydrogenase 2	GLUD2		P41227	N-alpha-acetyltransferase 10, NatA catalytic subunit	NAA10		P62249	ribosomal protein S16	RPS16		P0CG47	ubiquitin B	UBB
P17900	ganglioside GM2 activator	GM2A		P55209	nucleosome assembly protein 1 like 1	NAP1L1		P62851	ribosomal protein S25	RPS25		P25874	uncoupling protein 1	UCP1
P60983	glia maturation factor beta	GMFB		P54920	NSF attachment protein alpha	NAPA		P62854	ribosomal protein S26	RPS26		P35125	ubiquitin specific peptidase 6	USP6
O60234	glia maturation factor gamma	GMFG		O43776	asparaginyl-tRNA synthetase 1	NARS1		P23396	ribosomal protein S3	RPS3		Q93008	ubiquitin specific peptidase 9 X-linked	USP9X
Q14344	G protein subunit alpha 13	GNA13		A2RRP1	NBAS subunit of NRZ tethering complex	NBAS		P51812	ribosomal protein S6 kinase A3	RPS6KA3		Q6EMK4	vasorin	VASN
P04899	G protein subunit alpha i2	GNAI2		P13591	neural cell adhesion molecule 1	NCAM1		P62081	ribosomal protein S7	RPS7		P19320	vascular cell adhesion molecule 1	VCAM1
P50148	G protein subunit alpha q	GNAQ		P16333	NCK adaptor protein 1	NCK1		Q15404	Ras suppressor protein 1	RSU1		P18206	vinculin	VCL
P62873	G protein subunit beta 1	GNB1		Q9Y2A7	NCK associated protein 1	NCKAP1		O95197	reticulon 3	RTN3		Q8N511	vacuolar ATPase assembly factor VMA12	VMA12
P61952	G protein subunit gamma 11	GNG11		P55160	NCK associated protein 1 like	NCKAP1L		Q86VV8	rotatin	RTTN		Q96AX1	VPS33A core subunit of CORVET and HOPS complexes	VPS33A
Q96EK6	glucosamine-phosphate N-acetyltransferase 1	GNPNAT1		P19404	NADH:ubiquinone oxidoreductase core subunit V2	NDUFV2		P31151	S100 calcium binding protein A7	S100A7		P04004	vitronectin	VTN
Q9UJJ9	N-acetylglucosamine-1-phosphate transferase subunit gamma	GNPTG		Q15843	NEDD8 ubiquitin like modifier	NEDD8		P05109	S100 calcium binding protein A8	S100A8		P04275	von Willebrand factor	VWF
A6NMD2	golgin A8 family member J	GOLGA8J		P07196	neurofilament light chain	NEFL		P06702	S100 calcium binding protein A9	S100A9		O75083	WD repeat domain 1	WDR1
Q14789	golgin B1	GOLGB1		Q0ZGT2	nexilin F-actin binding protein	NEXN		P0DJI8	serum amyloid A1	SAA1		O94967	WD repeat domain 47	WDR47
Q8NBJ4	golgi membrane protein 1	GOLM1		O14745	NHERF family PDZ scaffold protein 1	NHERF1		P0DJI9	serum amyloid A2	SAA2		Q86VZ2	WD repeat domain 5B	WDR5B
Q3T8J9	gon-4 like	GON4L		P14543	nidogen 1	NID1		P35542	serum amyloid A4, constitutive	SAA4		Q9BRX9	WD repeat domain 83	WDR83
Q5T7V8	golgin, RAB6 interacting	GORAB		Q9GZT8	NGG1 interacting factor 3 like 1	NIF3L1		O15126	secretory carrier membrane protein 1	SCAMP1		Q8TF30	WASP homolog associated with actin, golgi membranes and microtubules	WHAMM
P17174	glutamic-oxaloacetic transaminase 1	GOT1		Q9UBE8	nemo like kinase	NLK		Q96QR1	secretoglobin family 3A member 1	SCGB3A1		A6NIX2	WT1 interacting protein	WTIP
P00505	glutamic-oxaloacetic transaminase 2	GOT2		P15531	NME/NM23 nucleoside diphosphate kinase 1	NME1		Q6P3W7	SCY1 like pseudokinase 2	SCYL2		P63104	tyrosine 3-monooxygenase/tryptophan 5-monooxygenase activation protein zeta	YWHAZ
P07359	glycoprotein Ib platelet subunit alpha	GP1BA		Q13423	nicotinamide nucleotide transhydrogenase	NNT		O95487	SEC24 homolog B, COPII component	SEC24B		Q9H5J0	zinc finger and BTB domain containing 3	ZBTB3
P13224	glycoprotein Ib platelet subunit beta	GP1BB		O75052	nitric oxide synthase 1 adaptor protein	NOS1AP		P49908	selenoprotein P	SELENOP		P0CG32	zinc finger CCHC-type containing 18	ZCCHC18
P40197	glycoprotein V platelet	GP5		Q04721	notch receptor 2	NOTCH2		P14151	selectin L	SELL		Q9H5U6	zinc finger CCHC-type containing 4	ZCCHC4
P14770	glycoprotein IX platelet	GP9		Q9UM47	notch receptor 3	NOTCH3		P01009	serpin family A member 1	SERPINA1		Q9UK10	zinc finger protein 225	ZNF225
P06744	glucose-6-phosphate isomerase	GPI		Q9UNW9	NOVA alternative splicing regulator 2	NOVA2		Q9UK55	serpin family A member 10	SERPINA10		Q8NDW4	zinc finger protein 248	ZNF248
P80108	glycosylphosphatidylinositol specific phospholipase D1	GPLD1		P48146	neuropeptides B and W receptor 2	NPBWR2		P01011	serpin family A member 3	SERPINA3		Q9NR11	zinc finger protein 302	ZNF302
Q14956	glycoprotein nmb	GPNMB		P55786	aminopeptidase puromycin sensitive	NPEPPS		P29622	serpin family A member 4	SERPINA4		Q8TAQ5	zinc finger protein 420	ZNF420
O60478	G protein-coupled receptor 137B	GPR137B		O14786	neuropilin 1	NRP1		P05154	serpin family A member 5	SERPINA5		Q8N587	zinc finger protein 561	ZNF561
P07203	glutathione peroxidase 1	GPX1		O60462	neuropilin 2	NRP2		P08185	serpin family A member 6	SERPINA6		A8MUV8	zinc finger protein 727	ZNF727
P22352	glutathione peroxidase 3	GPX3		Q9UNZ2	NSFL1 cofactor	NSFL1C		P05543	serpin family A member 7	SERPINA7		P60852	zona pellucida glycoprotein 1	ZP1
Q8IYS0	GRAM domain containing 1C	GRAMD1C		Q969Y0	neurexophilin and PC-esterase domain family member 3	NXPE3		P29508	serpin family B member 3	SERPINB3		Q9HCJ5	zinc finger SWIM-type containing 6	ZSWIM6
Q12879	glutamate ionotropic receptor NMDA type subunit 2A	GRIN2A		Q86UD1	out at first homolog	OAF		P01008	serpin family C member 1	SERPINC1		O43149	zinc finger ZZ-type and EF-hand domain containing 1	ZZEF1
Q4V328	GRIP1 associated protein 1	GRIPAP1		Q9ULJ1	outer dense fiber of sperm tails 2 like	ODF2L		P05546	serpin family D member 1	SERPIND1		A0A075B6H7
P28799	granulin precursor	GRN		P20774	osteoglycin	OGN		P05121	serpin family E member 1	SERPINE1		A0A075B6H9
A4D1B5	gamma-secretase activating protein	GSAP		Q9NTK5	Obg like ATPase 1	OLA1		P36955	serpin family F member 1	SERPINF1		A0A075B6I0
P57764	gasdermin D	GSDMD		O60313	OPA1 mitochondrial dynamin like GTPase	OPA1		P08697	serpin family F member 2	SERPINF2		A0A075B6I1
P06396	gelsolin	GSN		P02763	orosomucoid 1	ORM1		P05155	serpin family G member 1	SERPING1		A0A075B6I4
P00390	glutathione-disulfide reductase	GSR		P19652	orosomucoid 2	ORM2		Q15047	SET domain bifurcated histone lysine methyltransferase 1	SETDB1		A0A075B6I9
Q9Y2Q3	glutathione S-transferase kappa 1	GSTK1		Q99650	oncostatin M receptor	OSMR		P07988	surfactant protein B	SFTPB		A0A075B6J1
P78417	glutathione S-transferase omega 1	GSTO1		O95747	oxidative stress responsive kinase 1	OXSR1		Q8TD22	sideroflexin 5	SFXN5		A0A075B6J9
P09211	glutathione S-transferase pi 1	GSTP1		P07237	prolyl 4-hydroxylase subunit beta	P4HB		Q96LD1	sarcoglycan zeta	SGCZ		A0A075B6K4
P30711	glutathione S-transferase theta 1	GSTT1		Q9UQ80	proliferation-associated 2G4	PA2G4		P78314	SH3 domain binding protein 2	SH3BP2		A0A075B6K5
P29083	general transcription factor IIE subunit 1	GTF2E1		P11940	poly(A) binding protein cytoplasmic 1	PABPC1		Q9P0V3	SH3 domain binding protein 4	SH3BP4		A0A075B6P5
Q12789	general transcription factor IIIC subunit 1	GTF3C1		Q9UNF0	protein kinase C and casein kinase substrate in neurons 2	PACSIN2		P04278	sex hormone binding globulin	SHBG		A0A075B6Q5
Q02108	guanylate cyclase 1 soluble subunit alpha 1	GUCY1A1		P43034	platelet activating factor acetylhydrolase 1b regulatory subunit 1	PAFAH1B1		P29353	SHC adaptor protein 1	SHC1		A0A075B6R2
Q02153	guanylate cyclase 1 soluble subunit beta 1	GUCY1B1		Q15102	platelet activating factor acetylhydrolase 1b catalytic subunit 3	PAFAH1B3		O43699	sialic acid binding Ig like lectin 6	SIGLEC6		A0A075B6R9
Q8N442	GTP binding elongation factor GUF1	GUF1		Q86YC2	partner and localizer of BRCA2	PALB2		P55011	solute carrier family 12 member 2	SLC12A2		A0A075B6S2
P10412	H1.4 linker histone, cluster member	H1-4		O95428	papilin, proteoglycan like sulfated glycoprotein	PAPLN		Q02978	solute carrier family 25 member 11	SLC25A11		A0A075B6S9
P04908	H2A clustered histone 4	H2AC4		Q99497	Parkinsonism associated deglycase	PARK7		Q6KCM7	solute carrier family 25 member 25	SLC25A25		A0A087WSX0
P0C0S5	H2A.Z variant histone 1	H2AZ1		Q9HBI1	parvin beta	PARVB		P11166	solute carrier family 2 member 1	SLC2A1		A0A087WSY6
O60814	H2B clustered histone 12	H2BC12		Q96IZ0	pro-apoptotic WT1 regulator	PAWR		Q8TD20	solute carrier family 2 member 12	SLC2A12		A0A0A0MRZ8
Q5TEC6	H3.7 histone (putative)	H3-7		Q15365	poly(rC) binding protein 1	PCBP1		P11169	solute carrier family 2 member 3	SLC2A3		A0A0A0MS14
P68431	H3 clustered histone 6	H3C6		Q9HCL0	protocadherin 18	PCDH18		P02730	solute carrier family 4 member 1 (Diego blood group)	SLC4A1		A0A0A0MS15
P62805	H4 clustered histone 15	H4C15		Q16822	phosphoenolpyruvate carboxykinase 2, mitochondrial	PCK2		Q96Q15	SMG1 nonsense mediated mRNA decay associated PI3K related kinase	SMG1		A0A0A0MT36
O95479	hexose-6-phosphate dehydrogenase/glucose 1-dehydrogenase	H6PD		P22061	protein-L-isoaspartate (D-aspartate) O-methyltransferase	PCMT1		Q8ND04	SMG8 nonsense mediated mRNA decay factor	SMG8		A0A0A0MT89
Q14520	hyaluronan binding protein 2	HABP2		Q15113	procollagen C-endopeptidase enhancer	PCOLCE		P14678	small nuclear ribonucleoprotein polypeptides B and B1	SNRPB		A0A0A6YYK1
Q5VWC8	3-hydroxyacyl-CoA dehydratase 4	HACD4		Q8NBP7	proprotein convertase subtilisin/kexin type 9	PCSK9		P35610	sterol O-acyltransferase 1	SOAT1		A0A0B4J1U3
P55084	hydroxyacyl-CoA dehydrogenase trifunctional multienzyme complex subunit beta	HADHB		Q9UHG3	prenylcysteine oxidase 1	PCYOX1		P08294	superoxide dismutase 3	SOD3		A0A0B4J1U7
O96004	heart and neural crest derivatives expressed 1	HAND1		Q8NBM8	prenylcysteine oxidase 1 like	PCYOX1L		P23497	SP100 nuclear antigen	SP100		A0A0B4J1V0
P69905	hemoglobin subunit alpha 1	HBA1		O14737	programmed cell death 5	PDCD5		Q6Q759	sperm associated antigen 17	SPAG17		A0A0B4J1V2
P68871	hemoglobin subunit beta	HBB		Q8WUM4	programmed cell death 6 interacting protein	PDCD6IP		P09486	secreted protein acidic and cysteine rich	SPARC		A0A0B4J1X5
P02042	hemoglobin subunit delta	HBD		O76074	phosphodiesterase 5A	PDE5A		Q96EA4	spindle apparatus coiled-coil protein 1	SPDL1		A0A0B4J1X8
P02100	hemoglobin subunit epsilon 1	HBE1		Q9NRA1	platelet derived growth factor C	PDGFC		Q5M775	sperm antigen with calponin homology and coiled-coil domains 1	SPECC1		A0A0B4J1Y8
P69891	hemoglobin subunit gamma 1	HBG1		P08559	pyruvate dehydrogenase E1 subunit alpha 1	PDHA1		Q13103	secreted phosphoprotein 2	SPP2		A0A0B4J1Y9
Q9H0R4	haloacid dehalogenase like hydrolase domain containing 2	HDHD2		P11177	pyruvate dehydrogenase E1 subunit beta	PDHB		O43609	sprouty RTK signaling antagonist 1	SPRY1		A0A0B4J2D9
Q14CZ8	hepatic and glial cell adhesion molecule	HEPACAM		P30101	protein disulfide isomerase family A member 3	PDIA3		Q6PJ21	splA/ryanodine receptor domain and SOCS box containing 3	SPSB3		A0A0C4DH24
A2PYH4	helicase for meiosis 1	HFM1		P13667	protein disulfide isomerase family A member 4	PDIA4		P10124	serglycin	SRGN		A0A0C4DH25
Q04756	HGF activator	HGFAC		Q15084	protein disulfide isomerase family A member 6	PDIA6		Q08170	serine and arginine rich splicing factor 4	SRSF4		A0A0C4DH29
P49773	histidine triad nucleotide binding protein 1	HINT1		O00151	PDZ and LIM domain 1	PDLIM1		Q7RTN6	STE20 related adaptor alpha	STRADA		A0A0C4DH31
P31629	HIVEP zinc finger 2	HIVEP2		Q96S96	phosphatidylethanolamine binding protein 4	PEBP4		Q9NRL3	striatin 4	STRN4		A0A0C4DH34
P19367	hexokinase 1	HK1		P16284	platelet and endothelial cell adhesion molecule 1	PECAM1		O14662	syntaxin 16	STX16		A0A0C4DH35
P01889	major histocompatibility complex, class I, B	HLA-B		P12955	peptidase D	PEPD		Q5T5C0	syntaxin binding protein 5	STXBP5		A0A0C4DH36
P61978	heterogeneous nuclear ribonucleoprotein K	HNRNPK		P02776	platelet factor 4	PF4		P17600	synapsin I	SYN1		A0A0C4DH38
P52272	heterogeneous nuclear ribonucleoprotein M	HNRNPM		P10720	platelet factor 4 variant 1	PF4V1		Q8WXH0	spectrin repeat containing nuclear envelope protein 2	SYNE2		A0A0C4DH39
Q00839	heterogeneous nuclear ribonucleoprotein U	HNRNPU		O60925	prefoldin subunit 1	PFDN1		Q9Y6A5	transforming acidic coiled-coil containing protein 3	TACC3		A0A0C4DH43
Q86XE5	4-hydroxy-2-oxoglutarate aldolase 1	HOGA1		Q9UHV9	prefoldin subunit 2	PFDN2		P37802	transgelin 2	TAGLN2		A0A0C4DH67
Q9UJC3	hook microtubule tethering protein 1	HOOK1		Q9NQP4	prefoldin subunit 4	PFDN4		Q9HCD6	tetratricopeptide repeat, ankyrin repeat and coiled-coil containing 2	TANC2		A0A0C4DH73
P28358	homeobox D10	HOXD10		Q01813	phosphofructokinase, platelet	PFKP		P59551	taste 2 receptor member 60	TAS2R60		A0A0G2JS06
P00738	haptoglobin	HP		P07737	profilin 1	PFN1		O60806	T-box transcription factor 19	TBX19		A0A0J9YX35
P37235	hippocalcin like 1	HPCAL1		P15259	phosphoglycerate mutase 2	PGAM2		P20061	transcobalamin 1	TCN1		A0A0J9YXX1
P32754	4-hydroxyphenylpyruvate dioxygenase	HPD		P52209	phosphogluconate dehydrogenase	PGD		Q8NAT2	tudor domain containing 5	TDRD5		A0M8Q6
P00739	haptoglobin-related protein	HPR		P00558	phosphoglycerate kinase 1	PGK1		Q9NT68	teneurin transmembrane protein 2	TENM2		A6NGW2
Q9Y251	heparanase	HPSE		Q96PD5	peptidoglycan recognition protein 2	PGLYRP2		Q9BXU0	testis expressed 12	TEX12		P01593
P02790	hemopexin	HPX		P36871	phosphoglucomutase 1	PGM1		O15482	testis expressed 28	TEX28		P01599
P04196	histidine rich glycoprotein	HRG		Q6UXB8	peptidase inhibitor 16	PI16		P02787	transferrin	TF		P01601
Q86YZ3	hornerin	HRNR		P01833	polymeric immunoglobulin receptor	PIGR		P02786	transferrin receptor	TFRC		P01602
P51659	hydroxysteroid 17-beta dehydrogenase 4	HSD17B4		P14618	pyruvate kinase M1/2	PKM		Q15582	transforming growth factor beta induced	TGFBI		P01619
P07900	heat shock protein 90 alpha family class A member 1	HSP90AA1		Q15149	plectin	PLEC		Q08188	transglutaminase 3	TGM3		P01624
P08238	heat shock protein 90 alpha family class B member 1	HSP90AB1		P08567	pleckstrin	PLEK		P07996	thrombospondin 1	THBS1		P01700
P14625	heat shock protein 90 beta family member 1	HSP90B1		P00747	plasminogen	PLG		P35443	thrombospondin 4	THBS4		P01701
P0DMV8	heat shock protein family A (Hsp70) member 1A	HSPA1A		Q9HBL7	plasminogen receptor with a C-terminal lysine	PLGRKT		Q9BSF4	translocase of inner mitochondrial membrane 29	TIMM29		P01703
P34932	heat shock protein family A (Hsp70) member 4	HSPA4		Q02809	procollagen-lysine,2-oxoglutarate 5-dioxygenase 1	PLOD1		P01033	TIMP metallopeptidase inhibitor 1	TIMP1		P01704
P11021	heat shock protein family A (Hsp70) member 5	HSPA5		P13797	plastin 3	PLS3		Q9Y490	talin 1	TLN1		P01705
P11142	heat shock protein family A (Hsp70) member 8	HSPA8		P55058	phospholipid transfer protein	PLTP		Q14656	transmembrane protein 187	TMEM187		P01706
P04792	heat shock protein family B (small) member 1	HSPB1		Q6UX71	plexin domain containing 2	PLXDC2		A6NKL6	transmembrane protein 200C	TMEM200C		P01709
Q9UBY9	heat shock protein family B (small) member 7	HSPB7		P02689	peripheral myelin protein 2	PMP2		Q0P6H9	transmembrane protein 62	TMEM62		P01714
P61604	heat shock protein family E (Hsp10) member 1	HSPE1		Q15126	phosphomevalonate kinase	PMVK		P62328	thymosin beta 4 X-linked	TMSB4X		P01715
P98160	heparan sulfate proteoglycan 2	HSPG2		P27169	paraoxonase 1	PON1		Q9HCJ0	trinucleotide repeat containing adaptor 6C	TNRC6C		P01717
Q92743	HtrA serine peptidase 1	HTRA1		Q15166	paraoxonase 3	PON3		P22105	tenascin XB	TNXB		P01718
Q4G0P3	HYDIN axonemal central pair apparatus protein	HYDIN		Q15063	periostin	POSTN		Q9NXH8	torsin family 4 member A	TOR4A		P01721
Q9Y4L1	hypoxia up-regulated 1	HYOU1		A0A0A6YYL3	POTE ankyrin domain family member B	POTEB		P60174	triosephosphate isomerase 1	TPI1		P01742
P05362	intercellular adhesion molecule 1	ICAM1		P0CG38	POTE ankyrin domain family member I	POTEI		P09493	tropomyosin 1	TPM1		P01743
P13598	intercellular adhesion molecule 2	ICAM2		P02775	pro-platelet basic protein	PPBP		P67936	tropomyosin 4	TPM4		P01766
Q9Y2F5	interactor of little elongation complex ELL subunit 1	ICE1		P62937	peptidylprolyl isomerase A	PPIA		Q9C019	tripartite motif containing 15	TRIM15		P01768
O75144	inducible T cell costimulator ligand	ICOSLG		P23284	peptidylprolyl isomerase B	PPIB		O95361	tripartite motif containing 16	TRIM16		P01780
O75874	isocitrate dehydrogenase (NADP(+)) 1	IDH1		P30405	peptidylprolyl isomerase F	PPIF		Q8NG06	tripartite motif containing 58	TRIM58		P01782
P48735	isocitrate dehydrogenase (NADP(+)) 2	IDH2		P35813	protein phosphatase, Mg2+/Mn2+ dependent 1A	PPM1A		O75962	trio Rho guanine nucleotide exchange factor	TRIO		P01817
P22304	iduronate 2-sulfatase	IDS		O14974	protein phosphatase 1 regulatory subunit 12A	PPP1R12A		Q15654	thyroid hormone receptor interactor 6	TRIP6		P01834
P80217	interferon induced protein 35	IFI35		Q06830	peroxiredoxin 1	PRDX1		Q7Z2T5	tRNA methyltransferase 1L	TRMT1L		P01857
P01562	interferon alpha 1	IFNA1		P32119	peroxiredoxin 2	PRDX2		Q9BX84	transient receptor potential cation channel subfamily M member 6	TRPM6		P01859
P15260	interferon gamma receptor 1	IFNGR1		P30048	peroxiredoxin 3	PRDX3		P49815	TSC complex subunit 2	TSC2		P01860
P05019	insulin like growth factor 1	IGF1		Q13162	peroxiredoxin 4	PRDX4		P53804	tetratricopeptide repeat domain 3	TTC3		P01861
P01344	insulin like growth factor 2	IGF2		P30044	peroxiredoxin 5	PRDX5		A6NNM8	tubulin tyrosine ligase like 13	TTLL13		P01871
Q9Y6M1	insulin like growth factor 2 mRNA binding protein 2	IGF2BP2		P30041	peroxiredoxin 6	PRDX6		Q8WZ42	titin	TTN		P01876
P11717	insulin like growth factor 2 receptor	IGF2R		P13727	proteoglycan 2, pro eosinophil major basic protein	PRG2		P02766	transthyretin	TTR		P01877
P35858	insulin like growth factor binding protein acid labile subunit	IGFALS		Q9Y2Y8	proteoglycan 3, pro eosinophil major basic protein 2	PRG3		P68363	tubulin alpha 1b	TUBA1B		P01880
P08833	insulin like growth factor binding protein 1	IGFBP1		Q92954	proteoglycan 4	PRG4		P68366	tubulin alpha 4a	TUBA4A		P04211
P18065	insulin like growth factor binding protein 2	IGFBP2		P10644	protein kinase cAMP-dependent type I regulatory subunit alpha	PRKAR1A		P07437	tubulin beta class I	TUBB		P04430
P17936	insulin like growth factor binding protein 3	IGFBP3		P05771	protein kinase C beta	PRKCB		Q9H4B7	tubulin beta 1 class VI	TUBB1		P06310
P22692	insulin like growth factor binding protein 4	IGFBP4		P14314	PRKCSH beta subunit of glucosidase II	PRKCSH		P10599	thioredoxin	TXN		P06312
P24593	insulin like growth factor binding protein 5	IGFBP5		Q99873	protein arginine methyltransferase 1	PRMT1		Q9BRA2	thioredoxin domain containing 17	TXNDC17		P06331
P24592	insulin like growth factor binding protein 6	IGFBP6		P04070	protein C, inactivator of coagulation factors Va and VIIIa	PROC		P0CG47	ubiquitin B	UBB		P0DOY2
Q16270	insulin like growth factor binding protein 7	IGFBP7		Q9UNN8	protein C receptor	PROCR		P17480	upstream binding transcription factor	UBTF		P23083
P15814	immunoglobulin lambda like polypeptide 1	IGLL1		P07225	protein S	PROS1		Q16880	UDP glycosyltransferase 8	UGT8		P80748
B9A064	immunoglobulin lambda like polypeptide 5	IGLL5		P22891	protein Z, vitamin K dependent plasma glycoprotein	PROZ		Q70J99	unc-13 homolog D	UNC13D		Q5H9B9
Q9UKT9	IKAROS family zinc finger 3	IKZF3		Q16378	proline rich 4	PRR4		O60287	URB1 ribosome biogenesis factor	URB1		Q5SY85
Q13651	interleukin 10 receptor subunit alpha	IL10RA		P35030	serine protease 3	PRSS3		Q6EMK4	vasorin	VASN		Q5T6M2
Q9P0M4	interleukin 17C	IL17C		P24158	proteinase 3	PRTN3		P19320	vascular cell adhesion molecule 1	VCAM1		Q86SI9
Q9NPH3	interleukin 1 receptor accessory protein	IL1RAP		Q86TP1	prune exopolyphosphatase 1	PRUNE1		P13611	versican	VCAN		Q9NZ38
Q13418	integrin linked kinase	ILK		P07602	prosaposin	PSAP		P18206	vinculin	VCL
Q27J81	inverted formin 2	INF2		P25786	proteasome 20S subunit alpha 1	PSMA1		P55072	valosin containing protein	VCP
P55103	inhibin subunit beta C	INHBC		P28066	proteasome 20S subunit alpha 5	PSMA5		P08670	vimentin	VIM
P58166	inhibin subunit beta E	INHBE		O14818	proteasome 20S subunit alpha 7	PSMA7		O95497	vanin 1	VNN1
Q92835	inositol polyphosphate-5-phosphatase D	INPP5D		P40306	proteasome 20S subunit beta 10	PSMB10		Q9P1Q0	VPS54 subunit of GARP complex	VPS54
Q9NRR6	inositol polyphosphate-5-phosphatase E	INPP5E		P49721	proteasome 20S subunit beta 2	PSMB2		P04004	vitronectin	VTN
Q8N201	integrator complex subunit 1	INTS1		O00231	proteasome 26S subunit, non-ATPase 11	PSMD11		P04275	von Willebrand factor	VWF
Q8NFU5	inositol polyphosphate multikinase	IPMK		Q13200	proteasome 26S subunit ubiquitin receptor, non-ATPase 2	PSMD2		Q9H6R7	WD repeat and coiled coil containing	WDCP
O95373	importin 7	IPO7		Q15008	proteasome 26S subunit, non-ATPase 6	PSMD6		Q562E7	WD repeat domain 81	WDR81
Q13576	IQ motif containing GTPase activating protein 2	IQGAP2		Q9UL46	proteasome activator subunit 2	PSME2		A4D1P6	WD repeat domain 91	WDR91
Q9UPP2	IQ motif and Sec7 domain ArfGEF 3	IQSEC3		P41222	prostaglandin D2 synthase	PTGDS		Q96J92	WNK lysine deficient protein kinase 4	WNK4
Q9Y6F6	inositol 1,4,5-triphosphate receptor associated 1	IRAG1		P23219	prostaglandin-endoperoxide synthase 1	PTGS1		A6NIX2	WT1 interacting protein	WTIP
Q9H1B7	interferon regulatory factor 2 binding protein like	IRF2BPL		P06454	prothymosin alpha	PTMA		P13010	X-ray repair cross complementing 5	XRCC5
P78411	iroquois homeobox 5	IRX5		Q12974	protein tyrosine phosphatase 4A2	PTP4A2		Q9H0D6	5'-3' exoribonuclease 2	XRN2
O14498	immunoglobulin superfamily containing leucine rich repeat	ISLR		Q05209	protein tyrosine phosphatase non-receptor type 12	PTPN12		P63104	tyrosine 3-monooxygenase/tryptophan 5-monooxygenase activation protein zeta	YWHAZ
P56199	integrin subunit alpha 1	ITGA1		Q9H3S7	protein tyrosine phosphatase non-receptor type 23	PTPN23		Q96DA0	zymogen granule protein 16B	ZG16B
P17301	integrin subunit alpha 2	ITGA2		P29350	protein tyrosine phosphatase non-receptor type 6	PTPN6		Q15776	zinc finger with KRAB and SCAN domains 8	ZKSCAN8
P08514	integrin subunit alpha 2b	ITGA2B		P10586	protein tyrosine phosphatase receptor type F	PTPRF		Q9NZL3	zinc finger protein 224	ZNF224
P23229	integrin subunit alpha 6	ITGA6		P23470	protein tyrosine phosphatase receptor type G	PTPRG		Q6P9G9	zinc finger protein 449	ZNF449
Q13683	integrin subunit alpha 7	ITGA7		Q12913	protein tyrosine phosphatase receptor type J	PTPRJ		Q9UID6	zinc finger protein 639	ZNF639
P38570	integrin subunit alpha E	ITGAE		P28827	protein tyrosine phosphatase receptor type M	PTPRM		Q15937	zinc finger protein 79	ZNF79
P20701	integrin subunit alpha L	ITGAL		P15151	PVR cell adhesion molecule	PVR		B4DU55	zinc finger protein 879	ZNF879
P05556	integrin subunit beta 1	ITGB1		P11216	glycogen phosphorylase B	PYGB		Q15942	zyxin	ZYX
P05106	integrin subunit beta 3	ITGB3		P20742	PZP alpha-2-macroglobulin like	PZP		A0A075B6H7
P26012	integrin subunit beta 8	ITGB8		O00391	quiescin sulfhydryl oxidase 1	QSOX1		A0A075B6H9
P19827	inter-alpha-trypsin inhibitor heavy chain 1	ITIH1		P61026	RAB10, member RAS oncogene family	RAB10		A0A075B6I0
P19823	inter-alpha-trypsin inhibitor heavy chain 2	ITIH2		P62491	RAB11A, member RAS oncogene family	RAB11A		A0A075B6I1
Q06033	inter-alpha-trypsin inhibitor heavy chain 3	ITIH3		P61106	RAB14, member RAS oncogene family	RAB14		A0A075B6I9
Q14624	inter-alpha-trypsin inhibitor heavy chain 4	ITIH4		P62820	RAB1A, member RAS oncogene family	RAB1A		A0A075B6J9
Q8WWA0	intelectin 1	ITLN1		P51159	RAB27A, member RAS oncogene family	RAB27A		A0A075B6K4
Q6GPH6	ITPRIP like 1	ITPRIPL1		O00194	RAB27B, member RAS oncogene family	RAB27B		A0A075B6K5
Q5VZ66	Janus kinase and microtubule interacting protein 3	JAKMIP3		Q13637	RAB32, member RAS oncogene family	RAB32		A0A075B6Q5
P01591	joining chain of multimeric IgA and IgM	JCHAIN		Q15042	RAB3 GTPase activating protein catalytic subunit 1	RAB3GAP1		A0A075B6R2
P14923	junction plakoglobin	JUP		Q9NRW1	RAB6B, member RAS oncogene family	RAB6B		A0A075B6R9
O95069	potassium two pore domain channel subfamily K member 2	KCNK2		P51149	RAB7A, member RAS oncogene family	RAB7A		A0A075B6S2
Q9NPA1	potassium calcium-activated channel subfamily M regulatory beta subunit 3	KCNMB3		P61006	RAB8A, member RAS oncogene family	RAB8A		A0A075B6S5
Q5JUK3	potassium sodium-activated channel subfamily T member 1	KCNT1		Q9Y3P9	RAB GTPase activating protein 1	RABGAP1		A0A075B6S9
Q9Y2K7	lysine demethylase 2A	KDM2A		Q5R372	RAB GTPase activating protein 1 like	RABGAP1L		A0A087WSX0
Q6ZVL6	KIAA1549 like	KIAA1549L		P63000	Rac family small GTPase 1	RAC1		A0A087WSY6
Q8N8K9	KIAA1958	KIAA1958		P54727	RAD23 nucleotide excision repair protein B	RAD23B		A0A087WW87
Q96L93	kinesin family member 16B	KIF16B		P11233	RAS like proto-oncogene A	RALA		A0A0A0MRZ8
Q8NI77	kinesin family member 18A	KIF18A		P43487	RAN binding protein 1	RANBP1		A0A0A0MS14
Q96Q89	kinesin family member 20B	KIF20B		P61224	RAP1B, member of RAS oncogene family	RAP1B		A0A0A0MS15
Q5VTJ3	kelch domain containing 7A	KLHDC7A		P61225	RAP2B, member of RAS oncogene family	RAP2B		A0A0A0MT36
Q53HC5	kelch like family member 26	KLHL26		Q99969	retinoic acid receptor responder 2	RARRES2		A0A0A0MT89
O60662	kelch like family member 41	KLHL41		Q7LDG7	RAS guanyl releasing protein 2	RASGRP2		A0A0B4J1U3
P49862	kallikrein related peptidase 7	KLK7		P02753	retinol binding protein 4	RBP4		A0A0B4J1U7
P03952	kallikrein B1	KLKB1		Q15293	reticulocalbin 1	RCN1		A0A0B4J1V0
Q12918	killer cell lectin like receptor B1	KLRB1		P35241	radixin	RDX		A0A0B4J1V2
Q8IZD2	lysine methyltransferase 2E (inactive)	KMT2E		P78509	reelin	RELN		A0A0B4J1X5
P01042	kininogen 1	KNG1		P51606	renin binding protein	RENBP		A0A0B4J1X8
Q5T750	KPRP N-terminal and LCE C-terminal like protein	KPLCE		O15258	retention in endoplasmic reticulum sorting receptor 1	RER1		A0A0B4J1Y8
Q14974	karyopherin subunit beta 1	KPNB1		O43665	regulator of G protein signaling 10	RGS10		A0A0B4J1Y9
Q5T749	keratinocyte proline rich protein	KPRP		Q8IXI1	ras homolog family member T2	RHOT2		A0A0B4J2D9
P04264	keratin 1	KRT1		O75150	ring finger protein 40	RNF40		A0A0B4J2H0
P13645	keratin 10	KRT10		P13489	ribonuclease/angiogenin inhibitor 1	RNH1		A0A0C4DH24
Q99456	keratin 12	KRT12		Q9H4A4	arginyl aminopeptidase	RNPEP		A0A0C4DH25
P13646	keratin 13	KRT13		O75116	Rho associated coiled-coil containing protein kinase 2	ROCK2		A0A0C4DH29
P02533	keratin 14	KRT14		P05388	ribosomal protein lateral stalk subunit P0	RPLP0		A0A0C4DH31
P08779	keratin 16	KRT16		P04843	ribophorin I	RPN1		A0A0C4DH33
Q04695	keratin 17	KRT17		P04844	ribophorin II	RPN2		A0A0C4DH34
P05783	keratin 18	KRT18		Q9NQG5	regulation of nuclear pre-mRNA domain containing 1B	RPRD1B		A0A0C4DH35
P08727	keratin 19	KRT19		P62857	ribosomal protein S28	RPS28		A0A0C4DH36
P35908	keratin 2	KRT2		P62081	ribosomal protein S7	RPS7		A0A0C4DH38
P35900	keratin 20	KRT20		Q15404	Ras suppressor protein 1	RSU1		A0A0C4DH39
P12035	keratin 3	KRT3		O95197	reticulon 3	RTN3		A0A0C4DH43
O76011	keratin 34	KRT34		Q9NQC3	reticulon 4	RTN4		A0A0C4DH67
P13647	keratin 5	KRT5		Q86UN3	reticulon 4 receptor like 2	RTN4RL2		A0A0C4DH73
P02538	keratin 6A	KRT6A		P06703	S100 calcium binding protein A6	S100A6		A0A0G2JS06
P04259	keratin 6B	KRT6B		P05109	S100 calcium binding protein A8	S100A8		A0A0J9YX35
Q86Y46	keratin 73	KRT73		P06702	S100 calcium binding protein A9	S100A9		A0A0J9YXX1
O95678	keratin 75	KRT75		P0DJI8	serum amyloid A1	SAA1		A0M8Q6
Q7Z794	keratin 77	KRT77		P0DJI9	serum amyloid A2	SAA2		P01593
Q8N1N4	keratin 78	KRT78		P35542	serum amyloid A4, constitutive	SAA4		P01599
P05787	keratin 8	KRT8		Q9NTJ5	SAC1 like phosphatidylinositide phosphatase	SACM1L		P01601
Q6KB66	keratin 80	KRT80		Q9NR31	secretion associated Ras related GTPase 1A	SAR1A		P01602
O43790	keratin 86	KRT86		P49591	seryl-tRNA synthetase 1	SARS1		P01619
P35527	keratin 9	KRT9		P11684	secretoglobin family 1A member 1	SCGB1A1		P01624
P60413	keratin associated protein 10-12	KRTAP10-12		Q96QR1	secretoglobin family 3A member 1	SCGB3A1		P01699
Q8NBH2	kyphoscoliosis peptidase	KY		Q96PL1	secretoglobin family 3A member 2	SCGB3A2		P01700
Q9H9P8	L-2-hydroxyglutarate dehydrogenase	L2HGDH		Q96GD3	Scm polycomb group protein homolog 1	SCMH1		P01701
P24043	laminin subunit alpha 2	LAMA2		Q9BRK5	stromal cell derived factor 4	SDF4		P01703
P07942	laminin subunit beta 1	LAMB1		Q15436	SEC23 homolog A, COPII component	SEC23A		P01704
P55268	laminin subunit beta 2	LAMB2		Q13228	selenium binding protein 1	SELENBP1		P01705
Q13751	laminin subunit beta 3	LAMB3		P49908	selenoprotein P	SELENOP		P01706
P11047	laminin subunit gamma 1	LAMC1		P14151	selectin L	SELL		P01709
P11279	lysosomal associated membrane protein 1	LAMP1		P16109	selectin P	SELP		P01714
P13473	lysosomal associated membrane protein 2	LAMP2		Q15019	septin 2	SEPTIN2		P01715
Q0VGL1	late endosomal/lysosomal adaptor, MAPK and MTOR activator 4	LAMTOR4		Q14141	septin 6	SEPTIN6		P01717
O43504	late endosomal/lysosomal adaptor, MAPK and MTOR activator 5	LAMTOR5		Q16181	septin 7	SEPTIN7		P01718
Q14847	LIM and SH3 protein 1	LASP1		P01009	serpin family A member 1	SERPINA1		P01721
P18428	lipopolysaccharide binding protein	LBP		Q9UK55	serpin family A member 10	SERPINA10		P01742
P04180	lecithin-cholesterol acyltransferase	LCAT		Q86U17	serpin family A member 11	SERPINA11		P01743
P31025	lipocalin 1	LCN1		P01011	serpin family A member 3	SERPINA3		P01764
P80188	lipocalin 2	LCN2		P29622	serpin family A member 4	SERPINA4		P01766
P13796	lymphocyte cytosolic protein 1	LCP1		P05154	serpin family A member 5	SERPINA5		P01768
P09848	lactase	LCT		P08185	serpin family A member 6	SERPINA6		P01780
O43679	LIM domain binding 2	LDB2		P05543	serpin family A member 7	SERPINA7		P01782
P00338	lactate dehydrogenase A	LDHA		P30740	serpin family B member 1	SERPINB1		P01817
P07195	lactate dehydrogenase B	LDHB		P01008	serpin family C member 1	SERPINC1		P01834
Q8NC56	LEM domain nuclear envelope protein 2	LEMD2		P05546	serpin family D member 1	SERPIND1		P01857
Q9Y2U8	LEM domain containing 3	LEMD3		P05121	serpin family E member 1	SERPINE1		P01859
P09382	galectin 1	LGALS1		P36955	serpin family F member 1	SERPINF1		P01860
Q08380	galectin 3 binding protein	LGALS3BP		P08697	serpin family F member 2	SERPINF2		P01861
Q3ZCW2	galectin like	LGALSL		P05155	serpin family G member 1	SERPING1		P01871
Q8N6C8	leukocyte immunoglobulin like receptor A3	LILRA3		P07988	surfactant protein B	SFTPB		P01876
O75022	leukocyte immunoglobulin like receptor B3	LILRB3		Q9H299	SH3 domain binding glutamate rich protein like 3	SH3BGRL3		P01877
P48059	LIM zinc finger domain containing 1	LIMS1		P04278	sex hormone binding globulin	SHBG		P01880
P49257	lectin, mannose binding 1	LMAN1		O15389	sialic acid binding Ig like lectin 5	SIGLEC5		P04430
Q12907	lectin, mannose binding 2	LMAN2		O75563	src kinase associated phosphoprotein 2	SKAP2		P06310
Q68DH5	LMBR1 domain containing 2	LMBRD2		P63208	S-phase kinase associated protein 1	SKP1		P06312
P02545	lamin A/C	LMNA		Q9P270	SLAIN motif family member 2	SLAIN2		P06331
Q96JB6	lysyl oxidase like 4	LOXL4		O15427	solute carrier family 16 member 3	SLC16A3		P0DOY2
P08519	lipoprotein(a)	LPA		Q00325	solute carrier family 25 member 3	SLC25A3		P0DP01
Q643R3	lysophosphatidylcholine acyltransferase 4	LPCAT4		P11166	solute carrier family 2 member 1	SLC2A1		P0DTE1
P50851	LPS responsive beige-like anchor protein	LRBA		P11169	solute carrier family 2 member 3	SLC2A3		P23083
P02750	leucine rich alpha-2-glycoprotein 1	LRG1		P08195	solute carrier family 3 member 2	SLC3A2		P62684
Q07954	LDL receptor related protein 1	LRP1		P02730	solute carrier family 4 member 1 (Diego blood group)	SLC4A1		P80748
P42704	leucine rich pentatricopeptide repeat containing	LRPPRC		Q86UG4	solute carrier organic anion transporter family member 6A1	SLCO6A1		Q0D2K5
Q8N456	leucine rich repeat containing 18	LRRC18		Q14BN4	sarcolemma associated protein	SLMAP		Q3LI67
Q9C0I9	leucine rich repeat containing 27	LRRC27		P53814	smoothelin	SMTN		Q8N976
Q9HBW1	leucine rich repeat containing 4	LRRC4		O00161	synaptosome associated protein 23	SNAP23		Q9H0H9
Q96AG4	leucine rich repeat containing 59	LRRC59		P37840	synuclein alpha	SNCA
Q6ZNQ3	leucine rich repeat containing 69	LRRC69		Q7KZF4	staphylococcal nuclease and tudor domain containing 1	SND1
Q32MZ4	LRR binding FLII interacting protein 1	LRRFIP1		Q8TER0	sushi, nidogen and EGF like domains 1	SNED1
Q9Y608	LRR binding FLII interacting protein 2	LRRFIP2		Q9UMY4	sorting nexin 12	SNX12
P09960	leukotriene A4 hydrolase	LTA4H		O60493	sorting nexin 3	SNX3
Q14766	latent transforming growth factor beta binding protein 1	LTBP1		P04179	superoxide dismutase 2	SOD2
Q9NS15	latent transforming growth factor beta binding protein 3	LTBP3		P08294	superoxide dismutase 3	SOD3
P02788	lactotransferrin	LTF		P09486	secreted protein acidic and cysteine rich	SPARC
P51884	lumican	LUM		Q14515	SPARC like 1	SPARCL1
Q86V48	leucine zipper protein 1	LUZP1		Q9NQ38	serine peptidase inhibitor Kazal type 5	SPINK5
P07948	LYN proto-oncogene, Src family tyrosine kinase	LYN		P10451	secreted phosphoprotein 1	SPP1
Q7Z3D4	LysM domain containing 3	LYSMD3		Q13103	secreted phosphoprotein 2	SPP2
Q99698	lysosomal trafficking regulator	LYST		P11277	spectrin beta, erythrocytic	SPTB
Q9Y5Y7	lymphatic vessel endothelial hyaluronan receptor 1	LYVE1		Q01082	spectrin beta, non-erythrocytic 1	SPTBN1
P61626	lysozyme	LYZ		P12931	SRC proto-oncogene, non-receptor tyrosine kinase	SRC
P20645	mannose-6-phosphate receptor, cation dependent	M6PR		P10124	serglycin	SRGN
Q9UPN3	microtubule actin crosslinking factor 1	MACF1		Q9UNL2	signal sequence receptor subunit 3	SSR3
P43364	MAGE family member A11	MAGEA11		Q9P2P6	StAR related lipid transfer domain containing 9	STARD9
P33908	mannosidase alpha class 1A member 1	MAN1A1		P40763	signal transducer and activator of transcription 3	STAT3
Q16706	mannosidase alpha class 2A member 1	MAN2A1		P31948	stress induced phosphoprotein 1	STIP1
O00754	mannosidase alpha class 2B member 1	MAN2B1		Q9P289	serine/threonine kinase 26	STK26
P55145	mesencephalic astrocyte derived neurotrophic factor	MANF		P27105	stomatin	STOM
P21397	monoamine oxidase A	MAOA		Q9UJZ1	stomatin like 2	STOML2
P27338	monoamine oxidase B	MAOB		O75558	syntaxin 11	STX11
P78559	microtubule associated protein 1A	MAP1A		Q15833	syntaxin binding protein 2	STXBP2
Q13233	mitogen-activated protein kinase kinase kinase 1	MAP3K1		O00186	syntaxin binding protein 3	STXBP3
O95819	mitogen-activated protein kinase kinase kinase kinase 4	MAP4K4		O15260	surfeit 4	SURF4
Q9Y4K4	mitogen-activated protein kinase kinase kinase kinase 5	MAP4K5		Q4LDE5	sushi, von Willebrand factor type A, EGF and pentraxin domain containing 1	SVEP1
Q3KQU3	MAP7 domain containing 1	MAP7D1		O60506	synaptotagmin binding cytoplasmic RNA interacting protein	SYNCRIP
P28482	mitogen-activated protein kinase 1	MAPK1		O15061	synemin	SYNM
Q9UPT6	mitogen-activated protein kinase 8 interacting protein 3	MAPK8IP3		Q96C24	synaptotagmin like 4	SYTL4
Q9BPZ7	MAPK associated protein 1	MAPKAP1		P37802	transgelin 2	TAGLN2
Q15691	microtubule associated protein RP/EB family member 1	MAPRE1		P37837	transaldolase 1	TALDO1
Q15555	microtubule associated protein RP/EB family member 2	MAPRE2		Q9BX59	TAP binding protein like	TAPBPL
Q9UEW3	macrophage receptor with collagenous structure	MARCO		O75347	tubulin folding cofactor A	TBCA
P48740	MBL associated serine protease 1	MASP1		P24557	thromboxane A synthase 1	TBXAS1
O00187	MBL associated serine protease 2	MASP2		Q86YL5	testis development related protein	TDRP
P02144	myoglobin	MB		Q5JUR7	testis expressed 30	TEX30
O95243	methyl-CpG binding domain 4, DNA glycosylase	MBD4		P02787	transferrin	TF
P11226	mannose binding lectin 2	MBL2		P02786	transferrin receptor	TFRC
Q14703	membrane bound transcription factor peptidase, site 1	MBTPS1		P01137	transforming growth factor beta 1	TGFB1
P43121	melanoma cell adhesion molecule	MCAM		O43294	transforming growth factor beta 1 induced transcript 1	TGFB1I1
Q9BTE3	minichromosome maintenance complex binding protein	MCMBP		Q15582	transforming growth factor beta induced	TGFBI
P40926	malate dehydrogenase 2	MDH2		P21980	transglutaminase 2	TGM2
Q03112	MDS1 and EVI1 complex locus	MECOM		O43493	trans-golgi network protein 2	TGOLN2
Q7Z7M0	multiple EGF like domains 8	MEGF8		P07996	thrombospondin 1	THBS1
O00470	Meis homeobox 1	MEIS1		P35443	thrombospondin 4	THBS4
P08582	melanotransferrin	MELTF		P35590	tyrosine kinase with immunoglobulin like and EGF like domains 1	TIE1
Q14696	mesoderm development LRP chaperone	MESD		P01033	TIMP metallopeptidase inhibitor 1	TIMP1
Q5VZV1	methyltransferase 21C, AARS1 lysine	METTL21C		P16035	TIMP metallopeptidase inhibitor 2	TIMP2
O95140	mitofusin 2	MFN2		P58753	TIR domain containing adaptor protein	TIRAP
Q9H3U5	major facilitator superfamily domain containing 1	MFSD1		P29401	transketolase	TKT
Q99685	monoglyceride lipase	MGLL		Q9Y490	talin 1	TLN1
O60291	mahogunin ring finger 1	MGRN1		Q92544	transmembrane 9 superfamily member 4	TM9SF4
O94851	microtubule associated monooxygenase, calponin and LIM domain containing 2	MICAL2		Q9BVC6	transmembrane protein 109	TMEM109
P14174	macrophage migration inhibitory factor	MIF		Q9BVK8	transmembrane protein 147	TMEM147
P59773	membrane integral NOTCH2 associated receptor 2	MINAR2		A6NKL6	transmembrane protein 200C	TMEM200C
Q9UNW1	multiple inositol-polyphosphate phosphatase 1	MINPP1		Q8WWA1	transmembrane protein 40	TMEM40
Q14165	malectin	MLEC		Q9BTV4	transmembrane protein 43	TMEM43
Q03111	MLLT1 super elongation complex subunit	MLLT1		Q9NYL9	tropomodulin 3	TMOD3
P09238	matrix metallopeptidase 10	MMP10		Q7RTY8	transmembrane serine protease 7	TMPRSS7
P08253	matrix metallopeptidase 2	MMP2		P62328	thymosin beta 4 X-linked	TMSB4X
P14780	matrix metallopeptidase 9	MMP9		Q9H8H3	thiol methyltransferase 1A	TMT1A
Q13201	multimerin 1	MMRN1		P24821	tenascin C	TNC
Q9H8L6	multimerin 2	MMRN2		P63316	troponin C1, slow skeletal and cardiac type	TNNC1
Q7L9L4	MOB kinase activator 1B	MOB1B		P19237	troponin I1, slow skeletal type	TNNI1
Q3SYC2	monoacylglycerol O-acyltransferase 2	MOGAT2		P45378	troponin T3, fast skeletal type	TNNT3
O75352	mannose-P-dolichol utilization defect 1	MPDU1		Q92973	transportin 1	TNPO1
Q99550	M-phase phosphoprotein 9	MPHOSPH9		P22105	tenascin XB	TNXB
O95866	megakaryocyte and platelet inhibitory receptor G6b	MPIG6B		Q6ZVM7	target of myb1 like 2 membrane trafficking protein	TOM1L2
Q95460	major histocompatibility complex, class I-related	MR1		O43399	TPD52 like 2	TPD52L2
P22897	mannose receptor C-type 1	MRC1		P60174	triosephosphate isomerase 1	TPI1
Q9UBG0	mannose receptor C-type 2	MRC2		P09493	tropomyosin 1	TPM1
P49959	MRE11 double strand break repair nuclease	MRE11		P07951	tropomyosin 2	TPM2
Q9NV56	MRG domain binding protein	MRGBP		P06753	tropomyosin 3	TPM3
Q9Y3D3	mitochondrial ribosomal protein S16	MRPS16		P67936	tropomyosin 4	TPM4
Q6ZTZ1	Myb/SANT DNA binding domain containing 1	MSANTD1		P29144	tripeptidyl peptidase 2	TPP2
P26038	moesin	MSN		O75865	trafficking protein particle complex subunit 6A	TRAPPC6A
P26927	macrophage stimulating 1	MST1		Q86YW5	triggering receptor expressed on myeloid cells like 1	TREML1
O94776	metastasis associated 1 family member 2	MTA2		Q9UPN9	tripartite motif containing 33	TRIM33
Q86UE4	metadherin	MTDH		Q8NG06	tripartite motif containing 58	TRIM58
P11586	methylenetetrahydrofolate dehydrogenase, cyclohydrolase and formyltetrahydrofolate synthetase 1	MTHFD1		O75962	trio Rho guanine nucleotide exchange factor	TRIO
Q8NCE2	myotubularin related protein 14	MTMR14		Q9H2D6	TRIO and F-actin binding protein	TRIOBP
P58546	myotrophin	MTPN		O75157	TSC22 domain family member 2	TSC22D2
Q765P7	MTSS I-BAR domain containing 2	MTSS2		Q99816	tumor susceptibility 101	TSG101
Q8WXI7	mucin 16, cell surface associated	MUC16		Q15631	translin	TSN
Q14764	major vault protein	MVP		Q5R3I4	tetratricopeptide repeat domain 38	TTC38
Q969H8	myeloid derived growth factor	MYDGF		Q8WZ42	titin	TTN
Q9HB07	MYG1 exonuclease	MYG1		P02766	transthyretin	TTR
P12882	myosin heavy chain 1	MYH1		P68363	tubulin alpha 1b	TUBA1B
P35749	myosin heavy chain 11	MYH11		P68366	tubulin alpha 4a	TUBA4A
Q9UKX2	myosin heavy chain 2	MYH2		Q9NY65	tubulin alpha 8	TUBA8
Q9Y623	myosin heavy chain 4	MYH4		P07437	tubulin beta class I	TUBB
P13533	myosin heavy chain 6	MYH6		Q9H4B7	tubulin beta 1 class VI	TUBB1
P12883	myosin heavy chain 7	MYH7		P49411	Tu translation elongation factor, mitochondrial	TUFM
A7E2Y1	myosin heavy chain 7B	MYH7B		Q6IBS0	twinfilin actin binding protein 2	TWF2
P13535	myosin heavy chain 8	MYH8		P10599	thioredoxin	TXN
P35579	myosin heavy chain 9	MYH9		Q8NBS9	thioredoxin domain containing 5	TXNDC5
P05976	myosin light chain 1	MYL1		O43396	thioredoxin like 1	TXNL1
O14950	myosin light chain 12B	MYL12B		P19971	thymidine phosphorylase	TYMP
P10916	myosin light chain 2	MYL2		P22314	ubiquitin like modifier activating enzyme 1	UBA1
P08590	myosin light chain 3	MYL3		P41226	ubiquitin like modifier activating enzyme 7	UBA7
P60660	myosin light chain 6	MYL6		P0CG47	ubiquitin B	UBB
P24844	myosin light chain 9	MYL9		P68036	ubiquitin conjugating enzyme E2 L3	UBE2L3
Q15746	myosin light chain kinase	MYLK		P61088	ubiquitin conjugating enzyme E2 N	UBE2N
Q9HD67	myosin X	MYO10		Q13404	ubiquitin conjugating enzyme E2 V1	UBE2V1
Q92614	myosin XVIIIA	MYO18A		O95155	ubiquitination factor E4B	UBE4B
B2RTY4	myosin IXA	MYO9A		P61960	ubiquitin fold modifier 1	UFM1
P52179	myomesin 1	MYOM1		Q9NYU2	UDP-glucose glycoprotein glucosyltransferase 1	UGGT1
P54296	myomesin 2	MYOM2		Q16880	UDP glycosyltransferase 8	UGT8
Q9UBF9	myotilin	MYOT		Q70J99	unc-13 homolog D	UNC13D
Q9NP98	myozenin 1	MYOZ1		Q9H3U1	unc-45 myosin chaperone A	UNC45A
Q86TC9	myopalladin	MYPN		P22695	ubiquinol-cytochrome c reductase core protein 2	UQCRC2
Q9Y2G1	myelin regulatory factor	MYRF		P47985	ubiquinol-cytochrome c reductase, Rieske iron-sulfur polypeptide 1	UQCRFS1
P41227	N-alpha-acetyltransferase 10, NatA catalytic subunit	NAA10		O94763	URI1 prefoldin like chaperone	URI1
P54802	N-acetyl-alpha-glucosaminidase	NAGLU		O60763	USO1 vesicle transport factor	USO1
Q8TBE9	N-acetylneuraminic acid phosphatase	NANP		P54578	ubiquitin specific peptidase 14	USP14
P55209	nucleosome assembly protein 1 like 1	NAP1L1		Q9Y4E8	ubiquitin specific peptidase 15	USP15
P54920	NSF attachment protein alpha	NAPA		Q96K76	ubiquitin specific peptidase 47	USP47
O43776	asparaginyl-tRNA synthetase 1	NARS1		Q86UV5	ubiquitin specific peptidase 48	USP48
Q9H0A0	N-acetyltransferase 10	NAT10		P45974	ubiquitin specific peptidase 5	USP5
A2RRP1	NBAS subunit of NRZ tethering complex	NBAS		P23763	vesicle associated membrane protein 1	VAMP1
P13591	neural cell adhesion molecule 1	NCAM1		Q9BV40	vesicle associated membrane protein 8	VAMP8
Q15021	non-SMC condensin I complex subunit D2	NCAPD2		Q9P0L0	VAMP associated protein A	VAPA
P16333	NCK adaptor protein 1	NCK1		Q6EMK4	vasorin	VASN
Q9Y2A7	NCK associated protein 1	NCKAP1		P50552	vasodilator stimulated phosphoprotein	VASP
P55160	NCK associated protein 1 like	NCKAP1L		Q99536	vesicle amine transport 1	VAT1
Q9NZQ3	NCK interacting protein with SH3 domain	NCKIPSD		P19320	vascular cell adhesion molecule 1	VCAM1
Q9UHB4	NADPH dependent diflavin oxidoreductase 1	NDOR1		P18206	vinculin	VCL
Q92597	N-myc downstream regulated 1	NDRG1		P55072	valosin containing protein	VCP
P19404	NADH:ubiquinone oxidoreductase core subunit V2	NDUFV2		Q9Y277	voltage dependent anion channel 3	VDAC3
Q15843	NEDD8 ubiquitin like modifier	NEDD8		P08670	vimentin	VIM
Q14511	neural precursor cell expressed, developmentally down-regulated 9	NEDD9		Q2NL98	vimentin type intermediate filament associated coiled-coil protein	VMAC
P07196	neurofilament light chain	NEFL		O95497	vanin 1	VNN1
Q8TAT5	nei like DNA glycosylase 3	NEIL3		Q9Y279	V-set and immunoglobulin domain containing 4	VSIG4
Q0ZGT2	nexilin F-actin binding protein	NEXN		P04004	vitronectin	VTN
O14745	NHERF family PDZ scaffold protein 1	NHERF1		P04275	von Willebrand factor	VWF
P14543	nidogen 1	NID1		P23381	tryptophanyl-tRNA synthetase 1	WARS1
Q9GZT8	NGG1 interacting factor 3 like 1	NIF3L1		O75083	WD repeat domain 1	WDR1
Q6KC79	NIPBL cohesin loading factor	NIPBL		Q5JSH3	WD repeat domain 44	WDR44
Q17RQ9	NTPase KAP family P-loop domain containing 1	NKPD1		P12956	X-ray repair cross complementing 6	XRCC6
Q8N0W4	neuroligin 4 X-linked	NLGN4X		P31946	tyrosine 3-monooxygenase/tryptophan 5-monooxygenase activation protein beta	YWHAB
Q9UBE8	nemo like kinase	NLK		P62258	tyrosine 3-monooxygenase/tryptophan 5-monooxygenase activation protein epsilon	YWHAE
Q9NPP4	NLR family CARD domain containing 4	NLRC4		P61981	tyrosine 3-monooxygenase/tryptophan 5-monooxygenase activation protein gamma	YWHAG
P15531	NME/NM23 nucleoside diphosphate kinase 1	NME1		Q04917	tyrosine 3-monooxygenase/tryptophan 5-monooxygenase activation protein eta	YWHAH
Q13423	nicotinamide nucleotide transhydrogenase	NNT		P27348	tyrosine 3-monooxygenase/tryptophan 5-monooxygenase activation protein theta	YWHAQ
O94818	nucleolar protein 4	NOL4		P63104	tyrosine 3-monooxygenase/tryptophan 5-monooxygenase activation protein zeta	YWHAZ
O75052	nitric oxide synthase 1 adaptor protein	NOS1AP		O15156	zinc finger and BTB domain containing 7B	ZBTB7B
Q04721	notch receptor 2	NOTCH2		Q5T200	zinc finger CCCH-type containing 13	ZC3H13
Q9UM47	notch receptor 3	NOTCH3		O75844	zinc metallopeptidase STE24	ZMPSTE24
Q9UNW9	NOVA alternative splicing regulator 2	NOVA2		P17036	zinc finger protein 3	ZNF3
P48146	neuropeptides B and W receptor 2	NPBWR2		A6NP11	zinc finger protein 716	ZNF716
P55786	aminopeptidase puromycin sensitive	NPEPPS		A6NK75	zinc finger protein 98	ZNF98
Q9BXD5	N-acetylneuraminate pyruvate lyase	NPL		Q15942	zyxin	ZYX
Q14994	nuclear receptor subfamily 1 group I member 3	NR1I3		A0A075B6H7
P49116	nuclear receptor subfamily 2 group C member 2	NR2C2		A0A075B6H9
Q92570	nuclear receptor subfamily 4 group A member 3	NR4A3		A0A075B6I0
Q92823	neuronal cell adhesion molecule	NRCAM		A0A075B6I1
O14786	neuropilin 1	NRP1		A0A075B6I4
O60462	neuropilin 2	NRP2		A0A075B6I9
Q9GZP1	neurensin 2	NRSN2		A0A075B6J2
Q9UNZ2	NSFL1 cofactor	NSFL1C		A0A075B6J9
Q96MG7	NSE3 component of SMC5/6 complex	NSMCE3		A0A075B6K4
Q8TEA1	NOP2/Sun RNA methyltransferase 6	NSUN6		A0A075B6K5
Q969T7	5'-nucleotidase, cytosolic IIIB	NT5C3B		A0A075B6P5
Q86UY8	5'-nucleotidase domain containing 3	NT5DC3		A0A075B6Q5
Q86X67	nudix hydrolase 13	NUDT13		A0A075B6R2
P49757	NUMB endocytic adaptor protein	NUMB		A0A075B6R9
Q5VU65	nucleoporin 210 like	NUP210L		A0A075B6S2
P37198	nucleoporin 62	NUP62		A0A075B6S5
Q8N1F7	nucleoporin 93	NUP93		A0A075B6S9
Q969Y0	neurexophilin and PC-esterase domain family member 3	NXPE3		A0A087WSX0
O95156	neurexophilin 2	NXPH2		A0A087WSY6
Q86UD1	out at first homolog	OAF		A0A087WSZ0
Q5VST9	obscurin, cytoskeletal calmodulin and titin-interacting RhoGEF	OBSCN		A0A087WW87
Q9ULJ1	outer dense fiber of sperm tails 2 like	ODF2L		A0A0A0MRZ8
P20774	osteoglycin	OGN		A0A0A0MS14
Q8WWZ8	oncoprotein induced transcript 3	OIT3		A0A0A0MS15
Q9NTK5	Obg like ATPase 1	OLA1		A0A0A0MT36
Q99784	olfactomedin 1	OLFM1		A0A0B4J1U3
O60313	OPA1 mitochondrial dynamin like GTPase	OPA1		A0A0B4J1U7
P41143	opioid receptor delta 1	OPRD1		A0A0B4J1V0
Q8NGE0	olfactory receptor family 10 subfamily AD member 1	OR10AD1		A0A0B4J1V2
Q8NGS0	olfactory receptor family 1 subfamily N member 1	OR1N1		A0A0B4J1X5
Q8NG83	olfactory receptor family 2 subfamily M member 3	OR2M3		A0A0B4J1X8
O43913	origin recognition complex subunit 5	ORC5		A0A0B4J1Y8
P02763	orosomucoid 1	ORM1		A0A0B4J1Y9
P19652	orosomucoid 2	ORM2		A0A0B4J234
Q9BZF2	oxysterol binding protein like 7	OSBPL7		A0A0B4J2D5
Q8IYS5	osteoclast associated Ig-like receptor	OSCAR		A0A0B4J2D9
Q99650	oncostatin M receptor	OSMR		A0A0C4DH24
O95747	oxidative stress responsive kinase 1	OXSR1		A0A0C4DH25
P13674	prolyl 4-hydroxylase subunit alpha 1	P4HA1		A0A0C4DH29
P07237	prolyl 4-hydroxylase subunit beta	P4HB		A0A0C4DH31
Q9UQ80	proliferation-associated 2G4	PA2G4		A0A0C4DH33
P11940	poly(A) binding protein cytoplasmic 1	PABPC1		A0A0C4DH34
Q9UNF0	protein kinase C and casein kinase substrate in neurons 2	PACSIN2		A0A0C4DH35
P43034	platelet activating factor acetylhydrolase 1b regulatory subunit 1	PAFAH1B1		A0A0C4DH36
Q15102	platelet activating factor acetylhydrolase 1b catalytic subunit 3	PAFAH1B3		A0A0C4DH38
Q9P286	p21 (RAC1) activated kinase 5	PAK5		A0A0C4DH39
Q9NQU5	p21 (RAC1) activated kinase 6	PAK6		A0A0C4DH43
Q86YC2	partner and localizer of BRCA2	PALB2		A0A0C4DH67
Q8TE04	pantothenate kinase 1	PANK1		A0A0J9YX35
Q9BZ23	pantothenate kinase 2	PANK2		A0A0J9YXX1
Q96RD6	pannexin 2	PANX2		A0M8Q6
O95428	papilin, proteoglycan like sulfated glycoprotein	PAPLN		A6NMY6
Q99497	Parkinsonism associated deglycase	PARK7		O60361
P09874	poly(ADP-ribose) polymerase 1	PARP1		P01593
Q9UKK3	poly(ADP-ribose) polymerase family member 4	PARP4		P01597
Q8IXQ6	poly(ADP-ribose) polymerase family member 9	PARP9		P01599
Q9HBI1	parvin beta	PARVB		P01602
Q96IZ0	pro-apoptotic WT1 regulator	PAWR		P01619
Q9Y5B6	PAX3 and PAX7 binding protein 1	PAXBP1		P01624
Q15365	poly(rC) binding protein 1	PCBP1		P01700
Q15366	poly(rC) binding protein 2	PCBP2		P01701
Q9HCL0	protocadherin 18	PCDH18		P01703
Q9Y5F3	protocadherin beta 1	PCDHB1		P01704
Q9Y5F0	protocadherin beta 13	PCDHB13		P01705
Q9Y5E6	protocadherin beta 3	PCDHB3		P01706
O94913	PCF11 cleavage and polyadenylation factor subunit	PCF11		P01709
Q16822	phosphoenolpyruvate carboxykinase 2, mitochondrial	PCK2		P01714
Q15154	pericentriolar material 1	PCM1		P01715
P22061	protein-L-isoaspartate (D-aspartate) O-methyltransferase	PCMT1		P01717
Q15113	procollagen C-endopeptidase enhancer	PCOLCE		P01718
Q16549	proprotein convertase subtilisin/kexin type 7	PCSK7		P01721
Q8NBP7	proprotein convertase subtilisin/kexin type 9	PCSK9		P01742
Q9UHG3	prenylcysteine oxidase 1	PCYOX1		P01743
Q8NBM8	prenylcysteine oxidase 1 like	PCYOX1L		P01764
O14737	programmed cell death 5	PDCD5		P01766
Q8WUM4	programmed cell death 6 interacting protein	PDCD6IP		P01768
O76074	phosphodiesterase 5A	PDE5A		P01780
Q9NRA1	platelet derived growth factor C	PDGFC		P01782
P08559	pyruvate dehydrogenase E1 subunit alpha 1	PDHA1		P01817
P11177	pyruvate dehydrogenase E1 subunit beta	PDHB		P01834
P30101	protein disulfide isomerase family A member 3	PDIA3		P01854
P13667	protein disulfide isomerase family A member 4	PDIA4		P01857
Q15084	protein disulfide isomerase family A member 6	PDIA6		P01859
O00151	PDZ and LIM domain 1	PDLIM1		P01860
Q5T2R2	decaprenyl diphosphate synthase subunit 1	PDSS1		P01861
Q96S96	phosphatidylethanolamine binding protein 4	PEBP4		P01871
P16284	platelet and endothelial cell adhesion molecule 1	PECAM1		P01876
P12955	peptidase D	PEPD		P01877
P02776	platelet factor 4	PF4		P01880
P10720	platelet factor 4 variant 1	PF4V1		P01893
O60925	prefoldin subunit 1	PFDN1		P04211
Q9UHV9	prefoldin subunit 2	PFDN2		P04430
Q9NQP4	prefoldin subunit 4	PFDN4		P06312
Q01813	phosphofructokinase, platelet	PFKP		P06331
P07737	profilin 1	PFN1		P0DOY2
P15259	phosphoglycerate mutase 2	PGAM2		P0DP01
Q8N414	piggyBac transposable element derived 5	PGBD5		P23083
P52209	phosphogluconate dehydrogenase	PGD		P80748
P00558	phosphoglycerate kinase 1	PGK1		Q9BYX7
Q96PD5	peptidoglycan recognition protein 2	PGLYRP2
P36871	phosphoglucomutase 1	PGM1
Q6UXB8	peptidase inhibitor 16	PI16
P01833	polymeric immunoglobulin receptor	PIGR
Q99570	phosphoinositide-3-kinase regulatory subunit 4	PIK3R4
P12273	prolactin induced protein	PIP
P14618	pyruvate kinase M1/2	PKM
P47712	phospholipase A2 group IVA	PLA2G4A
Q13093	phospholipase A2 group VII	PLA2G7
P51178	phospholipase C delta 1	PLCD1
Q15149	plectin	PLEC
P08567	pleckstrin	PLEK
P00747	plasminogen	PLG
Q9HBL7	plasminogen receptor with a C-terminal lysine	PLGRKT
Q02809	procollagen-lysine,2-oxoglutarate 5-dioxygenase 1	PLOD1
P13797	plastin 3	PLS3
P55058	phospholipid transfer protein	PLTP
Q6UX71	plexin domain containing 2	PLXDC2
P02689	peripheral myelin protein 2	PMP2
P54277	PMS1 homolog 1, mismatch repair system component	PMS1
Q15126	phosphomevalonate kinase	PMVK
Q6P2M8	pregnancy up-regulated nonubiquitous CaM kinase	PNCK
P11086	phenylethanolamine N-methyltransferase	PNMT
Q8NA72	POC5 centriolar protein	POC5
P09884	DNA polymerase alpha 1, catalytic subunit	POLA1
O00411	RNA polymerase mitochondrial	POLRMT
Q9UKY4	protein O-mannosyltransferase 2	POMT2
P27169	paraoxonase 1	PON1
Q15165	paraoxonase 2	PON2
Q15166	paraoxonase 3	PON3
Q15063	periostin	POSTN
A0A0A6YYL3	POTE ankyrin domain family member B	POTEB
P0CG38	POTE ankyrin domain family member I	POTEI
P02775	pro-platelet basic protein	PPBP
P62937	peptidylprolyl isomerase A	PPIA
P23284	peptidylprolyl isomerase B	PPIB
P30405	peptidylprolyl isomerase F	PPIF
P35813	protein phosphatase, Mg2+/Mn2+ dependent 1A	PPM1A
Q8N819	protein phosphatase, Mg2+/Mn2+ dependent 1N (putative)	PPM1N
O14974	protein phosphatase 1 regulatory subunit 12A	PPP1R12A
Q00005	protein phosphatase 2 regulatory subunit Bbeta	PPP2R2B
P16298	protein phosphatase 3 catalytic subunit beta	PPP3CB
Q96NZ9	proline rich acidic protein 1	PRAP1
O75626	PR/SET domain 1	PRDM1
Q06830	peroxiredoxin 1	PRDX1
P32119	peroxiredoxin 2	PRDX2
P30048	peroxiredoxin 3	PRDX3
Q13162	peroxiredoxin 4	PRDX4
P30044	peroxiredoxin 5	PRDX5
P30041	peroxiredoxin 6	PRDX6
P51888	proline and arginine rich end leucine rich repeat protein	PRELP
Q8TCU6	phosphatidylinositol-3,4,5-trisphosphate dependent Rac exchange factor 1	PREX1
P13727	proteoglycan 2, pro eosinophil major basic protein	PRG2
Q9Y2Y8	proteoglycan 3, pro eosinophil major basic protein 2	PRG3
Q92954	proteoglycan 4	PRG4
P54646	protein kinase AMP-activated catalytic subunit alpha 2	PRKAA2
P10644	protein kinase cAMP-dependent type I regulatory subunit alpha	PRKAR1A
P05771	protein kinase C beta	PRKCB
Q05655	protein kinase C delta	PRKCD
Q02156	protein kinase C epsilon	PRKCE
P14314	PRKCSH beta subunit of glucosidase II	PRKCSH
Q15139	protein kinase D1	PRKD1
Q99873	protein arginine methyltransferase 1	PRMT1
P04070	protein C, inactivator of coagulation factors Va and VIIIa	PROC
Q9UNN8	protein C receptor	PROCR
P07225	protein S	PROS1
Q92786	prospero homeobox 1	PROX1
P22891	protein Z, vitamin K dependent plasma glycoprotein	PROZ
Q16378	proline rich 4	PRR4
P07477	serine protease 1	PRSS1
P35030	serine protease 3	PRSS3
P24158	proteinase 3	PRTN3
Q86TP1	prune exopolyphosphatase 1	PRUNE1
P07602	prosaposin	PSAP
P11464	pregnancy specific beta-1-glycoprotein 1	PSG1
P25786	proteasome 20S subunit alpha 1	PSMA1
P28066	proteasome 20S subunit alpha 5	PSMA5
O14818	proteasome 20S subunit alpha 7	PSMA7
P40306	proteasome 20S subunit beta 10	PSMB10
P49721	proteasome 20S subunit beta 2	PSMB2
O00231	proteasome 26S subunit, non-ATPase 11	PSMD11
Q13200	proteasome 26S subunit ubiquitin receptor, non-ATPase 2	PSMD2
Q15008	proteasome 26S subunit, non-ATPase 6	PSMD6
Q9UL46	proteasome activator subunit 2	PSME2
P41222	prostaglandin D2 synthase	PTGDS
P23219	prostaglandin-endoperoxide synthase 1	PTGS1
P06454	prothymosin alpha	PTMA
Q12974	protein tyrosine phosphatase 4A2	PTP4A2
Q05209	protein tyrosine phosphatase non-receptor type 12	PTPN12
Q9H3S7	protein tyrosine phosphatase non-receptor type 23	PTPN23
P29074	protein tyrosine phosphatase non-receptor type 4	PTPN4
P29350	protein tyrosine phosphatase non-receptor type 6	PTPN6
P43378	protein tyrosine phosphatase non-receptor type 9	PTPN9
P10586	protein tyrosine phosphatase receptor type F	PTPRF
P23470	protein tyrosine phosphatase receptor type G	PTPRG
Q12913	protein tyrosine phosphatase receptor type J	PTPRJ
P28827	protein tyrosine phosphatase receptor type M	PTPRM
P23471	protein tyrosine phosphatase receptor type Z1	PTPRZ1
P15151	PVR cell adhesion molecule	PVR
P11216	glycogen phosphorylase B	PYGB
P20742	PZP alpha-2-macroglobulin like	PZP
O00391	quiescin sulfhydryl oxidase 1	QSOX1
P61026	RAB10, member RAS oncogene family	RAB10
P62491	RAB11A, member RAS oncogene family	RAB11A
P61106	RAB14, member RAS oncogene family	RAB14
P62820	RAB1A, member RAS oncogene family	RAB1A
P51159	RAB27A, member RAS oncogene family	RAB27A
O00194	RAB27B, member RAS oncogene family	RAB27B
Q13637	RAB32, member RAS oncogene family	RAB32
Q15042	RAB3 GTPase activating protein catalytic subunit 1	RAB3GAP1
Q9NRW1	RAB6B, member RAS oncogene family	RAB6B
P51149	RAB7A, member RAS oncogene family	RAB7A
P61006	RAB8A, member RAS oncogene family	RAB8A
Q9Y3P9	RAB GTPase activating protein 1	RABGAP1
Q5R372	RAB GTPase activating protein 1 like	RABGAP1L
P63000	Rac family small GTPase 1	RAC1
P54727	RAD23 nucleotide excision repair protein B	RAD23B
Q92698	RAD54 like	RAD54L
Q6H3X3	retinoic acid early transcript 1G	RAET1G
P11233	RAS like proto-oncogene A	RALA
O60894	receptor activity modifying protein 1	RAMP1
P61224	RAP1B, member of RAS oncogene family	RAP1B
P52306	Rap1 GTPase-GDP dissociation stimulator 1	RAP1GDS1
P61225	RAP2B, member of RAS oncogene family	RAP2B
P13631	retinoic acid receptor gamma	RARG
Q99969	retinoic acid receptor responder 2	RARRES2
O14827	Ras protein specific guanine nucleotide releasing factor 2	RASGRF2
Q7LDG7	RAS guanyl releasing protein 2	RASGRP2
Q8IV61	RAS guanyl releasing protein 3	RASGRP3
Q9NYW8	RB associated KRAB zinc finger	RBAK
Q15291	RB binding protein 5, histone lysine methyltransferase complex subunit	RBBP5
Q7Z6E9	RB binding protein 6, ubiquitin ligase	RBBP6
P57052	RNA binding motif protein 11	RBM11
Q9NW13	RNA binding motif protein 28	RBM28
P29558	RNA binding motif single stranded interacting protein 1	RBMS1
Q15434	RNA binding motif single stranded interacting protein 2	RBMS2
P02753	retinol binding protein 4	RBP4
Q9H1K0	rabenosyn, RAB effector	RBSN
Q15293	reticulocalbin 1	RCN1
P35241	radixin	RDX
P05451	regenerating family member 1 alpha	REG1A
P78509	reelin	RELN
P51606	renin binding protein	RENBP
O15258	retention in endoplasmic reticulum sorting receptor 1	RER1
O60673	REV3 like, DNA directed polymerase zeta catalytic subunit	REV3L
O43665	regulator of G protein signaling 10	RGS10
P49758	regulator of G protein signaling 6	RGS6
P58872	rhomboid like 3	RHBDL3
P08134	ras homolog family member C	RHOC
Q8IXI1	ras homolog family member T2	RHOT2
Q4ADV7	RIC1 partner of RAB6A GEF complex	RIC1
Q6R327	RPTOR independent companion of MTOR complex 2	RICTOR
Q9UQ26	regulating synaptic membrane exocytosis 2	RIMS2
Q13671	Ras and Rab interactor 1	RIN1
O43353	receptor interacting serine/threonine kinase 2	RIPK2
P12271	retinaldehyde binding protein 1	RLBP1
P34096	ribonuclease A family member 4	RNASE4
P60153	ribonuclease A family member 9 (inactive)	RNASE9
Q7Z419	ring finger protein 144B	RNF144B
A8MTL3	ring finger protein 212B	RNF212B
P0DH78	ring finger protein 224	RNF224
Q9H2S5	ring finger protein 39	RNF39
O75150	ring finger protein 40	RNF40
Q68DV7	ring finger protein 43	RNF43
P13489	ribonuclease/angiogenin inhibitor 1	RNH1
Q9H4A4	arginyl aminopeptidase	RNPEP
Q8WZ75	roundabout guidance receptor 4	ROBO4
O75116	Rho associated coiled-coil containing protein kinase 2	ROCK2
Q16518	retinoid isomerohydrolase RPE65	RPE65
P26373	ribosomal protein L13	RPL13
P61313	ribosomal protein L15	RPL15
Q07020	ribosomal protein L18	RPL18
P35268	ribosomal protein L22	RPL22
P46776	ribosomal protein L27a	RPL27A
P42766	ribosomal protein L35	RPL35
P18124	ribosomal protein L7	RPL7
P05388	ribosomal protein lateral stalk subunit P0	RPLP0
P04843	ribophorin I	RPN1
P04844	ribophorin II	RPN2
Q9NQG5	regulation of nuclear pre-mRNA domain containing 1B	RPRD1B
P46783	ribosomal protein S10	RPS10
P62277	ribosomal protein S13	RPS13
P62249	ribosomal protein S16	RPS16
P62851	ribosomal protein S25	RPS25
P62854	ribosomal protein S26	RPS26
P62857	ribosomal protein S28	RPS28
P23396	ribosomal protein S3	RPS3
P51812	ribosomal protein S6 kinase A3	RPS6KA3
P62081	ribosomal protein S7	RPS7
P62241	ribosomal protein S8	RPS8
P46781	ribosomal protein S9	RPS9
Q15404	Ras suppressor protein 1	RSU1
O95197	reticulon 3	RTN3
Q9NQC3	reticulon 4	RTN4
Q86UN3	reticulon 4 receptor like 2	RTN4RL2
Q86VV8	rotatin	RTTN
P21817	ryanodine receptor 1	RYR1
P06703	S100 calcium binding protein A6	S100A6
P31151	S100 calcium binding protein A7	S100A7
P05109	S100 calcium binding protein A8	S100A8
P06702	S100 calcium binding protein A9	S100A9
Q96BU1	S100P binding protein	S100PBP
P0DJI8	serum amyloid A1	SAA1
P0DJI9	serum amyloid A2	SAA2
P35542	serum amyloid A4, constitutive	SAA4
Q9NTJ5	SAC1 like phosphatidylinositide phosphatase	SACM1L
Q9UBE0	SUMO1 activating enzyme subunit 1	SAE1
Q9NR31	secretion associated Ras related GTPase 1A	SAR1A
P49591	seryl-tRNA synthetase 1	SARS1
Q15020	spliceosome associated factor 3, U4/U6 recycling protein	SART3
O15126	secretory carrier membrane protein 1	SCAMP1
P11684	secretoglobin family 1A member 1	SCGB1A1
Q96QR1	secretoglobin family 3A member 1	SCGB3A1
Q96PL1	secretoglobin family 3A member 2	SCGB3A2
Q96GD3	Scm polycomb group protein homolog 1	SCMH1
Q9NY46	sodium voltage-gated channel alpha subunit 3	SCN3A
Q9UJQ7	SCP2 sterol binding domain containing 1	SCP2D1
Q6P3W7	SCY1 like pseudokinase 2	SCYL2
Q9BRK5	stromal cell derived factor 4	SDF4
Q7Z5N4	sidekick cell adhesion molecule 1	SDK1
Q15436	SEC23 homolog A, COPII component	SEC23A
O95487	SEC24 homolog B, COPII component	SEC24B
Q13228	selenium binding protein 1	SELENBP1
P49908	selenoprotein P	SELENOP
P14151	selectin L	SELL
P16109	selectin P	SELP
Q9NS98	semaphorin 3G	SEMA3G
Q15019	septin 2	SEPTIN2
Q14141	septin 6	SEPTIN6
Q16181	septin 7	SEPTIN7
P01009	serpin family A member 1	SERPINA1
Q9UK55	serpin family A member 10	SERPINA10
Q86U17	serpin family A member 11	SERPINA11
P01011	serpin family A member 3	SERPINA3
P29622	serpin family A member 4	SERPINA4
P05154	serpin family A member 5	SERPINA5
P08185	serpin family A member 6	SERPINA6
P05543	serpin family A member 7	SERPINA7
P30740	serpin family B member 1	SERPINB1
Q96P63	serpin family B member 12	SERPINB12
P29508	serpin family B member 3	SERPINB3
P01008	serpin family C member 1	SERPINC1
P05546	serpin family D member 1	SERPIND1
P05121	serpin family E member 1	SERPINE1
P07093	serpin family E member 2	SERPINE2
P36955	serpin family F member 1	SERPINF1
P08697	serpin family F member 2	SERPINF2
P05155	serpin family G member 1	SERPING1
Q15047	SET domain bifurcated histone lysine methyltransferase 1	SETDB1
P07988	surfactant protein B	SFTPB
Q8TD22	sideroflexin 5	SFXN5
Q96LD1	sarcoglycan zeta	SGCZ
Q9H299	SH3 domain binding glutamate rich protein like 3	SH3BGRL3
P78314	SH3 domain binding protein 2	SH3BP2
Q9P0V3	SH3 domain binding protein 4	SH3BP4
Q5TCZ1	SH3 and PX domains 2A	SH3PXD2A
P04278	sex hormone binding globulin	SHBG
P29353	SHC adaptor protein 1	SHC1
P34896	serine hydroxymethyltransferase 1	SHMT1
O15389	sialic acid binding Ig like lectin 5	SIGLEC5
O43699	sialic acid binding Ig like lectin 6	SIGLEC6
Q9Y286	sialic acid binding Ig like lectin 7	SIGLEC7
O75563	src kinase associated phosphoprotein 2	SKAP2
P84550	SKI family transcriptional corepressor 1	SKOR1
P63208	S-phase kinase associated protein 1	SKP1
Q9P270	SLAIN motif family member 2	SLAIN2
P55011	solute carrier family 12 member 2	SLC12A2
Q15849	solute carrier family 14 member 2	SLC14A2
O15427	solute carrier family 16 member 3	SLC16A3
Q16572	solute carrier family 18 member A3	SLC18A3
Q8IVM8	solute carrier family 22 member 9	SLC22A9
P53007	solute carrier family 25 member 1	SLC25A1
Q02978	solute carrier family 25 member 11	SLC25A11
Q6KCM7	solute carrier family 25 member 25	SLC25A25
Q00325	solute carrier family 25 member 3	SLC25A3
P11166	solute carrier family 2 member 1	SLC2A1
Q8TD20	solute carrier family 2 member 12	SLC2A12
P11169	solute carrier family 2 member 3	SLC2A3
Q6XR72	solute carrier family 30 member 10	SLC30A10
Q9BRI3	solute carrier family 30 member 2	SLC30A2
Q504Y0	solute carrier family 39 member 12	SLC39A12
P08195	solute carrier family 3 member 2	SLC3A2
Q8NCS7	solute carrier family 44 member 5	SLC44A5
P02730	solute carrier family 4 member 1 (Diego blood group)	SLC4A1
Q9Y6L6	solute carrier organic anion transporter family member 1B1	SLCO1B1
Q86UG4	solute carrier organic anion transporter family member 6A1	SLCO6A1
Q9H5Y7	SLIT and NTRK like family member 6	SLITRK6
Q14BN4	sarcolemma associated protein	SLMAP
P03973	secretory leukocyte peptidase inhibitor	SLPI
Q96Q15	SMG1 nonsense mediated mRNA decay associated PI3K related kinase	SMG1
Q92540	SMG7 nonsense mediated mRNA decay factor	SMG7
Q8ND04	SMG8 nonsense mediated mRNA decay factor	SMG8
P53814	smoothelin	SMTN
O00161	synaptosome associated protein 23	SNAP23
P37840	synuclein alpha	SNCA
Q7KZF4	staphylococcal nuclease and tudor domain containing 1	SND1
Q8TER0	sushi, nidogen and EGF like domains 1	SNED1
Q8TAD8	Smad nuclear interacting protein 1	SNIP1
P14678	small nuclear ribonucleoprotein polypeptides B and B1	SNRPB
P62318	small nuclear ribonucleoprotein D3 polypeptide	SNRPD3
Q9UMY4	sorting nexin 12	SNX12
O60493	sorting nexin 3	SNX3
P35610	sterol O-acyltransferase 1	SOAT1
P04179	superoxide dismutase 2	SOD2
P08294	superoxide dismutase 3	SOD3
P23497	SP100 nuclear antigen	SP100
Q6Q759	sperm associated antigen 17	SPAG17
P09486	secreted protein acidic and cysteine rich	SPARC
Q14515	SPARC like 1	SPARCL1
Q96EA4	spindle apparatus coiled-coil protein 1	SPDL1
Q5M775	sperm antigen with calponin homology and coiled-coil domains 1	SPECC1
Q9NQ38	serine peptidase inhibitor Kazal type 5	SPINK5
O43791	speckle type BTB/POZ protein	SPOP
P10451	secreted phosphoprotein 1	SPP1
Q13103	secreted phosphoprotein 2	SPP2
O43609	sprouty RTK signaling antagonist 1	SPRY1
Q6PJ21	splA/ryanodine receptor domain and SOCS box containing 3	SPSB3
Q13813	spectrin alpha, non-erythrocytic 1	SPTAN1
P11277	spectrin beta, erythrocytic	SPTB
Q01082	spectrin beta, non-erythrocytic 1	SPTBN1
P12931	SRC proto-oncogene, non-receptor tyrosine kinase	SRC
P10124	serglycin	SRGN
Q08170	serine and arginine rich splicing factor 4	SRSF4
Q9UNL2	signal sequence receptor subunit 3	SSR3
Q9NY15	stabilin 1	STAB1
P40763	signal transducer and activator of transcription 3	STAT3
Q13586	stromal interaction molecule 1	STIM1
P31948	stress induced phosphoprotein 1	STIP1
Q9P289	serine/threonine kinase 26	STK26
P27105	stomatin	STOM
Q9UBI4	stomatin like 1	STOML1
Q9UJZ1	stomatin like 2	STOML2
Q7RTN6	STE20 related adaptor alpha	STRADA
Q9NRL3	striatin 4	STRN4
O75558	syntaxin 11	STX11
O14662	syntaxin 16	STX16
Q15833	syntaxin binding protein 2	STXBP2
O00186	syntaxin binding protein 3	STXBP3
Q5T5C0	syntaxin binding protein 5	STXBP5
O15260	surfeit 4	SURF4
Q4LDE5	sushi, von Willebrand factor type A, EGF and pentraxin domain containing 1	SVEP1
P17600	synapsin I	SYN1
O60506	synaptotagmin binding cytoplasmic RNA interacting protein	SYNCRIP
Q8WXH0	spectrin repeat containing nuclear envelope protein 2	SYNE2
O15061	synemin	SYNM
Q96C24	synaptotagmin like 4	SYTL4
Q5T011	SZT2 subunit of KICSTOR complex	SZT2
Q9Y6A5	transforming acidic coiled-coil containing protein 3	TACC3
P37802	transgelin 2	TAGLN2
P37837	transaldolase 1	TALDO1
Q9HCD6	tetratricopeptide repeat, ankyrin repeat and coiled-coil containing 2	TANC2
Q9BX59	TAP binding protein like	TAPBPL
P59551	taste 2 receptor member 60	TAS2R60
Q86VP1	Tax1 binding protein 1	TAX1BP1
Q0IIM8	TBC1 domain family member 8B	TBC1D8B
O75347	tubulin folding cofactor A	TBCA
Q8TEA7	TBC1 domain containing kinase	TBCK
Q16650	T-box brain transcription factor 1	TBR1
O60806	T-box transcription factor 19	TBX19
P24557	thromboxane A synthase 1	TBXAS1
Q5VWI1	transcription elongation regulator 1 like	TCERG1L
Q9UGU0	transcription factor 20	TCF20
Q8NAT2	tudor domain containing 5	TDRD5
Q86YL5	testis development related protein	TDRP
Q9NT68	teneurin transmembrane protein 2	TENM2
Q9BXU0	testis expressed 12	TEX12
O15482	testis expressed 28	TEX28
Q5JUR7	testis expressed 30	TEX30
P02787	transferrin	TF
P02786	transferrin receptor	TFRC
P01137	transforming growth factor beta 1	TGFB1
O43294	transforming growth factor beta 1 induced transcript 1	TGFB1I1
Q15582	transforming growth factor beta induced	TGFBI
P21980	transglutaminase 2	TGM2
Q08188	transglutaminase 3	TGM3
O43493	trans-golgi network protein 2	TGOLN2
P07996	thrombospondin 1	THBS1
P35443	thrombospondin 4	THBS4
P35590	tyrosine kinase with immunoglobulin like and EGF like domains 1	TIE1
Q9BSF4	translocase of inner mitochondrial membrane 29	TIMM29
P01033	TIMP metallopeptidase inhibitor 1	TIMP1
P16035	TIMP metallopeptidase inhibitor 2	TIMP2
P58753	TIR domain containing adaptor protein	TIRAP
P29401	transketolase	TKT
Q9Y490	talin 1	TLN1
Q15399	toll like receptor 1	TLR1
Q92544	transmembrane 9 superfamily member 4	TM9SF4
Q7Z5M5	transmembrane channel like 3	TMC3
Q9BVC6	transmembrane protein 109	TMEM109
Q9H0C3	transmembrane protein 117	TMEM117
Q9BVK8	transmembrane protein 147	TMEM147
Q14656	transmembrane protein 187	TMEM187
A6NKL6	transmembrane protein 200C	TMEM200C
Q53FP2	transmembrane protein 35A	TMEM35A
Q8WWA1	transmembrane protein 40	TMEM40
Q9BTV4	transmembrane protein 43	TMEM43
Q0P6H9	transmembrane protein 62	TMEM62
Q9NYL9	tropomodulin 3	TMOD3
Q7RTY8	transmembrane serine protease 7	TMPRSS7
P62328	thymosin beta 4 X-linked	TMSB4X
Q9H8H3	thiol methyltransferase 1A	TMT1A
P24821	tenascin C	TNC
P63316	troponin C1, slow skeletal and cardiac type	TNNC1
P19237	troponin I1, slow skeletal type	TNNI1
P45378	troponin T3, fast skeletal type	TNNT3
Q92973	transportin 1	TNPO1
Q9HCJ0	trinucleotide repeat containing adaptor 6C	TNRC6C
P22105	tenascin XB	TNXB
Q6ZVM7	target of myb1 like 2 membrane trafficking protein	TOM1L2
O14657	torsin family 1 member B	TOR1B
Q9NXH8	torsin family 4 member A	TOR4A
O43399	TPD52 like 2	TPD52L2
P60174	triosephosphate isomerase 1	TPI1
P09493	tropomyosin 1	TPM1
P07951	tropomyosin 2	TPM2
P06753	tropomyosin 3	TPM3
P67936	tropomyosin 4	TPM4
P29144	tripeptidyl peptidase 2	TPP2
O14545	TRAF-type zinc finger domain containing 1	TRAFD1
O75865	trafficking protein particle complex subunit 6A	TRAPPC6A
Q86YW5	triggering receptor expressed on myeloid cells like 1	TREML1
Q9UKU6	thyrotropin releasing hormone degrading enzyme	TRHDE
Q9C019	tripartite motif containing 15	TRIM15
Q9UPN9	tripartite motif containing 33	TRIM33
Q8NG06	tripartite motif containing 58	TRIM58
O75962	trio Rho guanine nucleotide exchange factor	TRIO
Q9H2D6	TRIO and F-actin binding protein	TRIOBP
Q15654	thyroid hormone receptor interactor 6	TRIP6
Q7Z2T5	tRNA methyltransferase 1L	TRMT1L
Q9BX84	transient receptor potential cation channel subfamily M member 6	TRPM6
P49815	TSC complex subunit 2	TSC2
O75157	TSC22 domain family member 2	TSC22D2
Q99816	tumor susceptibility 101	TSG101
Q15631	translin	TSN
Q6P3X3	tetratricopeptide repeat domain 27	TTC27
P53804	tetratricopeptide repeat domain 3	TTC3
Q5R3I4	tetratricopeptide repeat domain 38	TTC38
Q8NHH1	tubulin tyrosine ligase like 11	TTLL11
A6NNM8	tubulin tyrosine ligase like 13	TTLL13
Q8WZ42	titin	TTN
P02766	transthyretin	TTR
P68363	tubulin alpha 1b	TUBA1B
P68366	tubulin alpha 4a	TUBA4A
Q9NY65	tubulin alpha 8	TUBA8
A6NHL2	tubulin alpha like 3	TUBAL3
P07437	tubulin beta class I	TUBB
Q9H4B7	tubulin beta 1 class VI	TUBB1
Q9BUF5	tubulin beta 6 class V	TUBB6
P49411	Tu translation elongation factor, mitochondrial	TUFM
Q6IBS0	twinfilin actin binding protein 2	TWF2
P10599	thioredoxin	TXN
Q9BRA2	thioredoxin domain containing 17	TXNDC17
Q8NBS9	thioredoxin domain containing 5	TXNDC5
O43396	thioredoxin like 1	TXNL1
P19971	thymidine phosphorylase	TYMP
P22314	ubiquitin like modifier activating enzyme 1	UBA1
P41226	ubiquitin like modifier activating enzyme 7	UBA7
P0CG47	ubiquitin B	UBB
P68036	ubiquitin conjugating enzyme E2 L3	UBE2L3
P61088	ubiquitin conjugating enzyme E2 N	UBE2N
Q13404	ubiquitin conjugating enzyme E2 V1	UBE2V1
O95155	ubiquitination factor E4B	UBE4B
P25874	uncoupling protein 1	UCP1
P61960	ubiquitin fold modifier 1	UFM1
Q9NYU2	UDP-glucose glycoprotein glucosyltransferase 1	UGGT1
Q70J99	unc-13 homolog D	UNC13D
Q9H3U1	unc-45 myosin chaperone A	UNC45A
P22695	ubiquinol-cytochrome c reductase core protein 2	UQCRC2
P47985	ubiquinol-cytochrome c reductase, Rieske iron-sulfur polypeptide 1	UQCRFS1
O60287	URB1 ribosome biogenesis factor	URB1
O94763	URI1 prefoldin like chaperone	URI1
O60763	USO1 vesicle transport factor	USO1
P54578	ubiquitin specific peptidase 14	USP14
Q9Y4E8	ubiquitin specific peptidase 15	USP15
Q96K76	ubiquitin specific peptidase 47	USP47
Q86UV5	ubiquitin specific peptidase 48	USP48
P45974	ubiquitin specific peptidase 5	USP5
P35125	ubiquitin specific peptidase 6	USP6
Q93008	ubiquitin specific peptidase 9 X-linked	USP9X
P23763	vesicle associated membrane protein 1	VAMP1
Q9BV40	vesicle associated membrane protein 8	VAMP8
Q9P0L0	VAMP associated protein A	VAPA
Q6EMK4	vasorin	VASN
P50552	vasodilator stimulated phosphoprotein	VASP
Q99536	vesicle amine transport 1	VAT1
P19320	vascular cell adhesion molecule 1	VCAM1
P13611	versican	VCAN
P18206	vinculin	VCL
P55072	valosin containing protein	VCP
Q9Y277	voltage dependent anion channel 3	VDAC3
P08670	vimentin	VIM
Q8N511	vacuolar ATPase assembly factor VMA12	VMA12
Q2NL98	vimentin type intermediate filament associated coiled-coil protein	VMAC
O95497	vanin 1	VNN1
Q96AX1	VPS33A core subunit of CORVET and HOPS complexes	VPS33A
Q9P1Q0	VPS54 subunit of GARP complex	VPS54
Q9Y279	V-set and immunoglobulin domain containing 4	VSIG4
P04004	vitronectin	VTN
P04275	von Willebrand factor	VWF
P23381	tryptophanyl-tRNA synthetase 1	WARS1
P42768	WASP actin nucleation promoting factor	WAS
Q9H6R7	WD repeat and coiled coil containing	WDCP
O75083	WD repeat domain 1	WDR1
Q5JSH3	WD repeat domain 44	WDR44
O94967	WD repeat domain 47	WDR47
Q86VZ2	WD repeat domain 5B	WDR5B
Q562E7	WD repeat domain 81	WDR81
Q9BRX9	WD repeat domain 83	WDR83
A4D1P6	WD repeat domain 91	WDR91
Q8TF30	WASP homolog associated with actin, golgi membranes and microtubules	WHAMM
Q96J92	WNK lysine deficient protein kinase 4	WNK4
A6NIX2	WT1 interacting protein	WTIP
P13010	X-ray repair cross complementing 5	XRCC5
Q9H0D6	5'-3' exoribonuclease 2	XRN2
P31946	tyrosine 3-monooxygenase/tryptophan 5-monooxygenase activation protein beta	YWHAB
P62258	tyrosine 3-monooxygenase/tryptophan 5-monooxygenase activation protein epsilon	YWHAE
P61981	tyrosine 3-monooxygenase/tryptophan 5-monooxygenase activation protein gamma	YWHAG
Q04917	tyrosine 3-monooxygenase/tryptophan 5-monooxygenase activation protein eta	YWHAH
P27348	tyrosine 3-monooxygenase/tryptophan 5-monooxygenase activation protein theta	YWHAQ
P63104	tyrosine 3-monooxygenase/tryptophan 5-monooxygenase activation protein zeta	YWHAZ
Q9H5J0	zinc finger and BTB domain containing 3	ZBTB3
O15156	zinc finger and BTB domain containing 7B	ZBTB7B
Q5T200	zinc finger CCCH-type containing 13	ZC3H13
P0CG32	zinc finger CCHC-type containing 18	ZCCHC18
Q9H5U6	zinc finger CCHC-type containing 4	ZCCHC4
Q96DA0	zymogen granule protein 16B	ZG16B
Q15776	zinc finger with KRAB and SCAN domains 8	ZKSCAN8
O75844	zinc metallopeptidase STE24	ZMPSTE24
Q9NZL3	zinc finger protein 224	ZNF224
Q9UK10	zinc finger protein 225	ZNF225
Q8NDW4	zinc finger protein 248	ZNF248
P17036	zinc finger protein 3	ZNF3
Q9NR11	zinc finger protein 302	ZNF302
Q8TAQ5	zinc finger protein 420	ZNF420
Q6P9G9	zinc finger protein 449	ZNF449
Q7Z398	zinc finger protein 550	ZNF550
Q8N587	zinc finger protein 561	ZNF561
Q9UID6	zinc finger protein 639	ZNF639
A6NP11	zinc finger protein 716	ZNF716
A8MUV8	zinc finger protein 727	ZNF727
Q15937	zinc finger protein 79	ZNF79
B4DU55	zinc finger protein 879	ZNF879
A6NK75	zinc finger protein 98	ZNF98
P60852	zona pellucida glycoprotein 1	ZP1
Q9HCJ5	zinc finger SWIM-type containing 6	ZSWIM6
Q15942	zyxin	ZYX
O43149	zinc finger ZZ-type and EF-hand domain containing 1	ZZEF1
A0A075B6H7
A0A075B6H9
A0A075B6I0
A0A075B6I1
A0A075B6I9
A0A075B6J1
A0A075B6J2
A0A075B6J9
A0A075B6K4
A0A075B6K5
A0A075B6P5
A0A075B6Q5
A0A075B6R2
A0A075B6R9
A0A075B6S2
A0A075B6S5
A0A075B6S9
A0A087WSX0
A0A087WSY6
A0A087WSZ0
A0A087WW87
A0A0A0MRZ8
A0A0A0MS14
A0A0A0MS15
A0A0A0MT36
A0A0A0MT89
A0A0A6YYK1
A0A0B4J1U3
A0A0B4J1U7
A0A0B4J1V0
A0A0B4J1V2
A0A0B4J1X5
A0A0B4J1X8
A0A0B4J1Y8
A0A0B4J1Y9
A0A0B4J234
A0A0B4J2D5
A0A0B4J2D9
A0A0B4J2H0
A0A0C4DH24
A0A0C4DH25
A0A0C4DH29
A0A0C4DH31
A0A0C4DH33
A0A0C4DH34
A0A0C4DH35
A0A0C4DH36
A0A0C4DH38
A0A0C4DH39
A0A0C4DH43
A0A0C4DH67
A0A0G2JS06
A0A0J9YX35
A0A0J9YXX1
A0A0K0K1G6
A0M8Q6
A6NGW2
O60361
P01593
P01597
P01599
P01601
P01602
P01619
P01624
P01699
P01700
P01701
P01703
P01704
P01705
P01706
P01709
P01714
P01715
P01717
P01718
P01721
P01742
P01743
P01764
P01766
P01768
P01780
P01782
P01817
P01834
P01854
P01857
P01859
P01860
P01861
P01871
P01876
P01877
P01880
P01893
P04211
P04430
P06310
P06312
P06331
P0DOY2
P0DP01
P0DTE1
P23083
P62684
P80748
Q0D2K5
Q3LI67
Q5H9B9
Q5SY85
Q5T6M2
Q86SI9
Q8N976
Q9BYX7
Q9H0H9
Q9NZ38

## Sheet: Pooled plasma n = 16
FASTA only				Library only				Mixed mode
Protein	Description	Gene		Protein	Description	Gene		Protein	Description	Gene
P04217	alpha-1-B glycoprotein	A1BG		P04217	alpha-1-B glycoprotein	A1BG		P04217	alpha-1-B glycoprotein	A1BG
P01023	alpha-2-macroglobulin	A2M		P01023	alpha-2-macroglobulin	A2M		P01023	alpha-2-macroglobulin	A2M
A8K2U0	alpha-2-macroglobulin like 1	A2ML1		O95477	ATP binding cassette subfamily A member 1	ABCA1		O95477	ATP binding cassette subfamily A member 1	ABCA1
Q9NP78	ATP binding cassette subfamily B member 9	ABCB9		Q9NP78	ATP binding cassette subfamily B member 9	ABCB9		Q9NP78	ATP binding cassette subfamily B member 9	ABCB9
Q9P1F3	ABRA C-terminal like	ABRACL		O15439	ATP binding cassette subfamily C member 4 (PEL blood group)	ABCC4		O15439	ATP binding cassette subfamily C member 4 (PEL blood group)	ABCC4
P62736	actin alpha 2, smooth muscle	ACTA2		P62736	actin alpha 2, smooth muscle	ACTA2		O60488	acyl-CoA synthetase long chain family member 4	ACSL4
P60709	actin beta	ACTB		P60709	actin beta	ACTB		P62736	actin alpha 2, smooth muscle	ACTA2
P63261	actin gamma 1	ACTG1		P63261	actin gamma 1	ACTG1		P60709	actin beta	ACTB
P12814	actinin alpha 1	ACTN1		P12814	actinin alpha 1	ACTN1		P63261	actin gamma 1	ACTG1
O43707	actinin alpha 4	ACTN4		O43707	actinin alpha 4	ACTN4		P12814	actinin alpha 1	ACTN1
P61160	actin related protein 2	ACTR2		Q15848	adiponectin, C1Q and collagen domain containing	ADIPOQ		P35609	actinin alpha 2	ACTN2
P61158	actin related protein 3	ACTR3		P30520	adenylosuccinate synthase 2	ADSS2		O43707	actinin alpha 4	ACTN4
Q15848	adiponectin, C1Q and collagen domain containing	ADIPOQ		P43652	afamin	AFM		P61160	actin related protein 2	ACTR2
P43652	afamin	AFM		P01019	angiotensinogen	AGT		P61158	actin related protein 3	ACTR3
P01019	angiotensinogen	AGT		P02765	alpha 2-HS glycoprotein	AHSG		Q76LX8	ADAM metallopeptidase with thrombospondin type 1 motif 13	ADAMTS13
P02765	alpha 2-HS glycoprotein	AHSG		P02768	albumin	ALB		Q6UY14	ADAMTS like 4	ADAMTSL4
Q99996	A-kinase anchoring protein 9	AKAP9		Q13740	activated leukocyte cell adhesion molecule	ALCAM		Q15848	adiponectin, C1Q and collagen domain containing	ADIPOQ
P02768	albumin	ALB		P04075	aldolase, fructose-bisphosphate A	ALDOA		P30520	adenylosuccinate synthase 2	ADSS2
Q13740	activated leukocyte cell adhesion molecule	ALCAM		Q8TCU4	ALMS1 centrosome and basal body associated protein	ALMS1		P43652	afamin	AFM
P04075	aldolase, fructose-bisphosphate A	ALDOA		P09923	alkaline phosphatase, intestinal	ALPI		P01019	angiotensinogen	AGT
Q8TCU4	ALMS1 centrosome and basal body associated protein	ALMS1		P02760	alpha-1-microglobulin/bikunin precursor	AMBP		P02765	alpha 2-HS glycoprotein	AHSG
P02760	alpha-1-microglobulin/bikunin precursor	AMBP		P03950	angiogenin	ANG		P02768	albumin	ALB
P15144	alanyl aminopeptidase, membrane	ANPEP		P15144	alanyl aminopeptidase, membrane	ANPEP		Q13740	activated leukocyte cell adhesion molecule	ALCAM
P08758	annexin A5	ANXA5		P08758	annexin A5	ANXA5		P04075	aldolase, fructose-bisphosphate A	ALDOA
P13928	annexin A8 like 1	ANXA8L1		Q16853	amine oxidase copper containing 3	AOC3		P05062	aldolase, fructose-bisphosphate B	ALDOB
P02743	amyloid P component, serum	APCS		P02743	amyloid P component, serum	APCS		Q8TCU4	ALMS1 centrosome and basal body associated protein	ALMS1
Q9HDC9	adipocyte plasma membrane associated protein	APMAP		Q9HDC9	adipocyte plasma membrane associated protein	APMAP		P02760	alpha-1-microglobulin/bikunin precursor	AMBP
P02647	apolipoprotein A1	APOA1		P02647	apolipoprotein A1	APOA1		P03950	angiogenin	ANG
P02652	apolipoprotein A2	APOA2		P02652	apolipoprotein A2	APOA2		P15144	alanyl aminopeptidase, membrane	ANPEP
P06727	apolipoprotein A4	APOA4		P06727	apolipoprotein A4	APOA4		P08758	annexin A5	ANXA5
P04114	apolipoprotein B	APOB		P04114	apolipoprotein B	APOB		P13928	annexin A8 like 1	ANXA8L1
P02654	apolipoprotein C1	APOC1		P02654	apolipoprotein C1	APOC1		Q16853	amine oxidase copper containing 3	AOC3
P02655	apolipoprotein C2	APOC2		P02655	apolipoprotein C2	APOC2		P02743	amyloid P component, serum	APCS
P02656	apolipoprotein C3	APOC3		P02656	apolipoprotein C3	APOC3		Q9HDC9	adipocyte plasma membrane associated protein	APMAP
P55056	apolipoprotein C4	APOC4		P55056	apolipoprotein C4	APOC4		P02647	apolipoprotein A1	APOA1
P05090	apolipoprotein D	APOD		P05090	apolipoprotein D	APOD		P02652	apolipoprotein A2	APOA2
P02649	apolipoprotein E	APOE		P02649	apolipoprotein E	APOE		P06727	apolipoprotein A4	APOA4
Q13790	apolipoprotein F	APOF		Q13790	apolipoprotein F	APOF		P04114	apolipoprotein B	APOB
P02749	apolipoprotein H	APOH		P02749	apolipoprotein H	APOH		P02654	apolipoprotein C1	APOC1
O14791	apolipoprotein L1	APOL1		O14791	apolipoprotein L1	APOL1		P02655	apolipoprotein C2	APOC2
O95445	apolipoprotein M	APOM		O95445	apolipoprotein M	APOM		P02656	apolipoprotein C3	APOC3
P18085	ARF GTPase 4	ARF4		P59998	actin related protein 2/3 complex subunit 4	ARPC4		P55056	apolipoprotein C4	APOC4
Q92974	Rho/Rac guanine nucleotide exchange factor 2	ARHGEF2		P16615	ATPase sarcoplasmic/endoplasmic reticulum Ca2+ transporting 2	ATP2A2		P05090	apolipoprotein D	APOD
P40616	ARF like GTPase 1	ARL1		P25705	ATP synthase F1 subunit alpha	ATP5F1A		P02649	apolipoprotein E	APOE
O15144	actin related protein 2/3 complex subunit 2	ARPC2		P06576	ATP synthase F1 subunit beta	ATP5F1B		Q13790	apolipoprotein F	APOF
O15145	actin related protein 2/3 complex subunit 3	ARPC3		O75882	attractin	ATRN		P02749	apolipoprotein H	APOH
P59998	actin related protein 2/3 complex subunit 4	ARPC4		P25311	alpha-2-glycoprotein 1, zinc-binding	AZGP1		O14791	apolipoprotein L1	APOL1
Q93084	ATPase sarcoplasmic/endoplasmic reticulum Ca2+ transporting 3	ATP2A3		P61769	beta-2-microglobulin	B2M		O95445	apolipoprotein M	APOM
P25705	ATP synthase F1 subunit alpha	ATP5F1A		P46379	BAG cochaperone 6	BAG6		P18085	ARF GTPase 4	ARF4
P06576	ATP synthase F1 subunit beta	ATP5F1B		P06276	butyrylcholinesterase	BCHE		P40616	ARF like GTPase 1	ARL1
O75882	attractin	ATRN		P21953	branched chain keto acid dehydrogenase E1 subunit beta	BCKDHB		O15144	actin related protein 2/3 complex subunit 2	ARPC2
P25311	alpha-2-glycoprotein 1, zinc-binding	AZGP1		Q6ZP65	BICD family like cargo adaptor 1	BICDL1		O15145	actin related protein 2/3 complex subunit 3	ARPC3
P61769	beta-2-microglobulin	B2M		Q13867	bleomycin hydrolase	BLMH		P59998	actin related protein 2/3 complex subunit 4	ARPC4
P06276	butyrylcholinesterase	BCHE		P30043	biliverdin reductase B	BLVRB		Q93084	ATPase sarcoplasmic/endoplasmic reticulum Ca2+ transporting 3	ATP2A3
Q13867	bleomycin hydrolase	BLMH		P43251	biotinidase	BTD		P25705	ATP synthase F1 subunit alpha	ATP5F1A
P30043	biliverdin reductase B	BLVRB		P02745	complement C1q A chain	C1QA		P06576	ATP synthase F1 subunit beta	ATP5F1B
Q8NFC6	biorientation of chromosomes in cell division 1 like 1	BOD1L1		P02746	complement C1q B chain	C1QB		O75882	attractin	ATRN
Q10588	bone marrow stromal cell antigen 1	BST1		P02747	complement C1q C chain	C1QC		P25311	alpha-2-glycoprotein 1, zinc-binding	AZGP1
P43251	biotinidase	BTD		P00736	complement C1r	C1R		P61769	beta-2-microglobulin	B2M
P78543	BTG anti-proliferation factor 2	BTG2		Q9NZP8	complement C1r subcomponent like	C1RL		P15291	beta-1,4-galactosyltransferase 1	B4GALT1
P02745	complement C1q A chain	C1QA		P09871	complement C1s	C1S		P06276	butyrylcholinesterase	BCHE
P02746	complement C1q B chain	C1QB		P06681	complement C2	C2		Q6ZP65	BICD family like cargo adaptor 1	BICDL1
P02747	complement C1q C chain	C1QC		Q9BVC5	chromosome 2 open reading frame 49	C2orf49		Q13867	bleomycin hydrolase	BLMH
Q9BXJ2	C1q and TNF related 7	C1QTNF7		P01024	complement C3	C3		P30043	biliverdin reductase B	BLVRB
P00736	complement C1r	C1R		P0C0L4	complement C4A (Chido/Rodgers blood group)	C4A		Q8NFC6	biorientation of chromosomes in cell division 1 like 1	BOD1L1
Q9NZP8	complement C1r subcomponent like	C1RL		P04003	complement component 4 binding protein alpha	C4BPA		Q10588	bone marrow stromal cell antigen 1	BST1
P09871	complement C1s	C1S		P20851	complement component 4 binding protein beta	C4BPB		P43251	biotinidase	BTD
P06681	complement C2	C2		P0C0L5	complement component 4B (Chido/Rodgers blood group), copy 2	C4B_2		P78543	BTG anti-proliferation factor 2	BTG2
P01024	complement C3	C3		P01031	complement C5	C5		P02745	complement C1q A chain	C1QA
P0C0L4	complement C4A (Chido/Rodgers blood group)	C4A		P13671	complement C6	C6		P02746	complement C1q B chain	C1QB
P04003	complement component 4 binding protein alpha	C4BPA		P10643	complement C7	C7		P02747	complement C1q C chain	C1QC
P20851	complement component 4 binding protein beta	C4BPB		P07357	complement C8 alpha chain	C8A		Q9BXJ2	C1q and TNF related 7	C1QTNF7
P0C0L5	complement component 4B (Chido/Rodgers blood group), copy 2	C4B_2		P07358	complement C8 beta chain	C8B		P00736	complement C1r	C1R
Q6ZRC1	chromosome 4 open reading frame 50	C4orf50		P07360	complement C8 gamma chain	C8G		Q9NZP8	complement C1r subcomponent like	C1RL
P01031	complement C5	C5		P02748	complement C9	C9		P09871	complement C1s	C1S
P13671	complement C6	C6		P00915	carbonic anhydrase 1	CA1		P06681	complement C2	C2
P10643	complement C7	C7		P00918	carbonic anhydrase 2	CA2		P01024	complement C3	C3
P07357	complement C8 alpha chain	C8A		P0DP23	calmodulin 1	CALM1		P0C0L4	complement C4A (Chido/Rodgers blood group)	C4A
P07358	complement C8 beta chain	C8B		P27797	calreticulin	CALR		P04003	complement component 4 binding protein alpha	C4BPA
P07360	complement C8 gamma chain	C8G		P49913	cathelicidin antimicrobial peptide	CAMP		P20851	complement component 4 binding protein beta	C4BPB
P02748	complement C9	C9		Q01518	cyclase associated actin cytoskeleton regulatory protein 1	CAP1		P0C0L5	complement component 4B (Chido/Rodgers blood group), copy 2	C4B_2
P00915	carbonic anhydrase 1	CA1		P07384	calpain 1	CAPN1		P01031	complement C5	C5
P00918	carbonic anhydrase 2	CA2		Q9H257	caspase recruitment domain family member 9	CARD9		P13671	complement C6	C6
Q05682	caldesmon 1	CALD1		P04040	catalase	CAT		Q5T4I8	chromosome 6 open reading frame 52	C6orf52
P0DP23	calmodulin 1	CALM1		O95810	caveolae associated protein 2	CAVIN2		P10643	complement C7	C7
P27797	calreticulin	CALR		Q6UW01	cerebellin 3 precursor	CBLN3		P07357	complement C8 alpha chain	C8A
P49913	cathelicidin antimicrobial peptide	CAMP		Q5T9S5	coiled-coil domain containing 18	CCDC18		P07358	complement C8 beta chain	C8B
Q01518	cyclase associated actin cytoskeleton regulatory protein 1	CAP1		A2RUB6	coiled-coil domain containing 66	CCDC66		P07360	complement C8 gamma chain	C8G
P07384	calpain 1	CAPN1		Q6ZRK6	coiled-coil domain containing 73	CCDC73		P02748	complement C9	C9
P52907	capping actin protein of muscle Z-line subunit alpha 1	CAPZA1		Q13939	calicin	CCIN		Q96LT7	C9orf72-SMCR8 complex subunit	C9orf72
P47755	capping actin protein of muscle Z-line subunit alpha 2	CAPZA2		Q16627	C-C motif chemokine ligand 14	CCL14		P00915	carbonic anhydrase 1	CA1
P47756	capping actin protein of muscle Z-line subunit beta	CAPZB		Q6YHK3	CD109 molecule	CD109		P00918	carbonic anhydrase 2	CA2
Q9H257	caspase recruitment domain family member 9	CARD9		P08571	CD14 molecule	CD14		Q16790	carbonic anhydrase 9	CA9
P04040	catalase	CAT		Q86VB7	CD163 molecule	CD163		Q05682	caldesmon 1	CALD1
O95810	caveolae associated protein 2	CAVIN2		P16070	CD44 molecule (IN blood group)	CD44		P0DP23	calmodulin 1	CALM1
Q96EE4	coiled-coil domain containing 126	CCDC126		O43866	CD5 molecule like	CD5L		P27797	calreticulin	CALR
Q8IWA6	coiled-coil domain containing 60	CCDC60		Q99459	cell division cycle 5 like	CDC5L		P49913	cathelicidin antimicrobial peptide	CAMP
A2RUB6	coiled-coil domain containing 66	CCDC66		P12830	cadherin 1	CDH1		Q01518	cyclase associated actin cytoskeleton regulatory protein 1	CAP1
Q16627	C-C motif chemokine ligand 14	CCL14		P33151	cadherin 5	CDH5		P07384	calpain 1	CAPN1
Q6YHK3	CD109 molecule	CD109		P11597	cholesteryl ester transfer protein	CETP		P04040	catalase	CAT
P08571	CD14 molecule	CD14		P00751	complement factor B	CFB		O95810	caveolae associated protein 2	CAVIN2
Q86VB7	CD163 molecule	CD163		P00746	complement factor D	CFD		Q5T9S5	coiled-coil domain containing 18	CCDC18
P16671	CD36 molecule (CD36 blood group)	CD36		P08603	complement factor H	CFH		Q8IWA6	coiled-coil domain containing 60	CCDC60
P16070	CD44 molecule (IN blood group)	CD44		Q03591	complement factor H related 1	CFHR1		A2RUB6	coiled-coil domain containing 66	CCDC66
O43866	CD5 molecule like	CD5L		P36980	complement factor H related 2	CFHR2		Q13939	calicin	CCIN
P60953	cell division cycle 42	CDC42		Q02985	complement factor H related 3	CFHR3		Q16627	C-C motif chemokine ligand 14	CCL14
Q99459	cell division cycle 5 like	CDC5L		Q92496	complement factor H related 4	CFHR4		P55774	C-C motif chemokine ligand 18	CCL18
P12830	cadherin 1	CDH1		Q9BXR6	complement factor H related 5	CFHR5		Q9C0I3	coiled-coil serine rich protein 1	CCSER1
P33151	cadherin 5	CDH5		P05156	complement factor I	CFI		Q6YHK3	CD109 molecule	CD109
P11597	cholesteryl ester transfer protein	CETP		P23528	cofilin 1	CFL1		P08571	CD14 molecule	CD14
P00751	complement factor B	CFB		P27918	complement factor properdin	CFP		Q86VB7	CD163 molecule	CD163
P00746	complement factor D	CFD		P10645	chromogranin A	CHGA		P16671	CD36 molecule (CD36 blood group)	CD36
P08603	complement factor H	CFH		P36222	chitinase 3 like 1	CHI3L1		P16070	CD44 molecule (IN blood group)	CD44
Q03591	complement factor H related 1	CFHR1		O00533	cell adhesion molecule L1 like	CHL1		O43866	CD5 molecule like	CD5L
P36980	complement factor H related 2	CFHR2		P05452	C-type lectin domain family 3 member B	CLEC3B		P60953	cell division cycle 42	CDC42
Q02985	complement factor H related 3	CFHR3		O00299	chloride intracellular channel 1	CLIC1		Q99459	cell division cycle 5 like	CDC5L
Q92496	complement factor H related 4	CFHR4		P10909	clusterin	CLU		P12830	cadherin 1	CDH1
Q9BXR6	complement factor H related 5	CFHR5		Q96KN2	carnosine dipeptidase 1	CNDP1		P55290	cadherin 13	CDH13
P05156	complement factor I	CFI		P39060	collagen type XVIII alpha 1 chain	COL18A1		P33151	cadherin 5	CDH5
P23528	cofilin 1	CFL1		P12109	collagen type VI alpha 1 chain	COL6A1		P11597	cholesteryl ester transfer protein	CETP
P27918	complement factor properdin	CFP		Q9Y6Z7	collectin subfamily member 10	COLEC10		P00751	complement factor B	CFB
P10645	chromogranin A	CHGA		Q9BWP8	collectin subfamily member 11	COLEC11		P00746	complement factor D	CFD
O00533	cell adhesion molecule L1 like	CHL1		P49747	cartilage oligomeric matrix protein	COMP		P08603	complement factor H	CFH
P05452	C-type lectin domain family 3 member B	CLEC3B		P31146	coronin 1A	CORO1A		Q03591	complement factor H related 1	CFHR1
O00299	chloride intracellular channel 1	CLIC1		Q9ULV4	coronin 1C	CORO1C		P36980	complement factor H related 2	CFHR2
Q00610	clathrin heavy chain	CLTC		P00450	ceruloplasmin	CP		Q02985	complement factor H related 3	CFHR3
P10909	clusterin	CLU		Q96IY4	carboxypeptidase B2	CPB2		Q92496	complement factor H related 4	CFHR4
Q96KN2	carnosine dipeptidase 1	CNDP1		P15169	carboxypeptidase N subunit 1	CPN1		P05156	complement factor I	CFI
Q12860	contactin 1	CNTN1		P22792	carboxypeptidase N subunit 2	CPN2		P23528	cofilin 1	CFL1
P39060	collagen type XVIII alpha 1 chain	COL18A1		P54108	cysteine rich secretory protein 3	CRISP3		P27918	complement factor properdin	CFP
P12109	collagen type VI alpha 1 chain	COL6A1		P02741	C-reactive protein	CRP		P10645	chromogranin A	CHGA
P12111	collagen type VI alpha 3 chain	COL6A3		Q9NQ79	cartilage acidic protein 1	CRTAC1		P36222	chitinase 3 like 1	CHI3L1
Q9Y6Z7	collectin subfamily member 10	COLEC10		P21291	cysteine and glycine rich protein 1	CSRP1		O00533	cell adhesion molecule L1 like	CHL1
Q9BWP8	collectin subfamily member 11	COLEC11		P01034	cystatin C	CST3		P05452	C-type lectin domain family 3 member B	CLEC3B
P49747	cartilage oligomeric matrix protein	COMP		P07339	cathepsin D	CTSD		O00299	chloride intracellular channel 1	CLIC1
P31146	coronin 1A	CORO1A		P00387	cytochrome b5 reductase 3	CYB5R3		P10909	clusterin	CLU
Q9ULV4	coronin 1C	CORO1C		Q8TAV3	cytochrome P450 family 2 subfamily W member 1	CYP2W1		Q96KN2	carnosine dipeptidase 1	CNDP1
P00450	ceruloplasmin	CP		P09172	dopamine beta-hydroxylase	DBH		Q99439	calponin 2	CNN2
Q96IY4	carboxypeptidase B2	CPB2		P61962	DDB1 and CUL4 associated factor 7	DCAF7		P39060	collagen type XVIII alpha 1 chain	COL18A1
P15169	carboxypeptidase N subunit 1	CPN1		Q92564	defective in cullin neddylation 1 domain containing 4	DCUN1D4		P02452	collagen type I alpha 1 chain	COL1A1
P22792	carboxypeptidase N subunit 2	CPN2		P59665	defensin alpha 1	DEFA1		P12109	collagen type VI alpha 1 chain	COL6A1
P54108	cysteine rich secretory protein 3	CRISP3		P27487	dipeptidyl peptidase 4	DPP4		P12111	collagen type VI alpha 3 chain	COL6A3
P02741	C-reactive protein	CRP		Q6V1X1	dipeptidyl peptidase 8	DPP8		Q9Y6Z7	collectin subfamily member 10	COLEC10
Q9NQ79	cartilage acidic protein 1	CRTAC1		Q14126	desmoglein 2	DSG2		Q9BWP8	collectin subfamily member 11	COLEC11
P21291	cysteine and glycine rich protein 1	CSRP1		Q6XUX3	dual serine/threonine and tyrosine protein kinase	DSTYK		P49747	cartilage oligomeric matrix protein	COMP
P01034	cystatin C	CST3		Q9NVP4	double zinc ribbon and ankyrin repeat domains 1	DZANK1		P31146	coronin 1A	CORO1A
P07339	cathepsin D	CTSD		Q16610	extracellular matrix protein 1	ECM1		Q9ULV4	coronin 1C	CORO1C
P59665	defensin alpha 1	DEFA1		P68104	eukaryotic translation elongation factor 1 alpha 1	EEF1A1		P00450	ceruloplasmin	CP
O00429	dynamin 1 like	DNM1L		P0DPD6	EEF1AKMT4-ECE2 readthrough	EEF1AKMT4-ECE2		Q96IY4	carboxypeptidase B2	CPB2
Q14126	desmoglein 2	DSG2		P26641	eukaryotic translation elongation factor 1 gamma	EEF1G		P15169	carboxypeptidase N subunit 1	CPN1
Q6XUX3	dual serine/threonine and tyrosine protein kinase	DSTYK		Q12805	EGF-like fibulin extracellular matrix protein 1	EFEMP1		P22792	carboxypeptidase N subunit 2	CPN2
Q16610	extracellular matrix protein 1	ECM1		P60842	eukaryotic translation initiation factor 4A1	EIF4A1		Q9BRF8	calcineurin like phosphoesterase domain containing 1	CPPED1
P20800	endothelin 2	EDN2		P63241	eukaryotic translation initiation factor 5A	EIF5A		Q9Y646	carboxypeptidase Q	CPQ
P68104	eukaryotic translation elongation factor 1 alpha 1	EEF1A1		P06733	enolase 1	ENO1		P54108	cysteine rich secretory protein 3	CRISP3
P26641	eukaryotic translation elongation factor 1 gamma	EEF1G		Q13822	ectonucleotide pyrophosphatase/phosphodiesterase 2	ENPP2		O75462	cytokine receptor like factor 1	CRLF1
Q12805	EGF-like fibulin extracellular matrix protein 1	EFEMP1		A0FGR9	extended synaptotagmin 3	ESYT3		P02741	C-reactive protein	CRP
P63241	eukaryotic translation initiation factor 5A	EIF5A		Q9NVF9	ethanolamine kinase 2	ETNK2		Q9NQ79	cartilage acidic protein 1	CRTAC1
P06733	enolase 1	ENO1		P00742	coagulation factor X	F10		P21291	cysteine and glycine rich protein 1	CSRP1
Q13822	ectonucleotide pyrophosphatase/phosphodiesterase 2	ENPP2		P03951	coagulation factor XI	F11		P01034	cystatin C	CST3
P00742	coagulation factor X	F10		Q9Y624	F11 receptor	F11R		P07339	cathepsin D	CTSD
P03951	coagulation factor XI	F11		P00748	coagulation factor XII	F12		P00387	cytochrome b5 reductase 3	CYB5R3
P00748	coagulation factor XII	F12		P00488	coagulation factor XIII A chain	F13A1		Q8TAV3	cytochrome P450 family 2 subfamily W member 1	CYP2W1
P00488	coagulation factor XIII A chain	F13A1		P05160	coagulation factor XIII B chain	F13B		P09172	dopamine beta-hydroxylase	DBH
P05160	coagulation factor XIII B chain	F13B		P00734	coagulation factor II, thrombin	F2		M0R2J8	doublecortin domain containing 1	DCDC1
P00734	coagulation factor II, thrombin	F2		P12259	coagulation factor V	F5		P59665	defensin alpha 1	DEFA1
P12259	coagulation factor V	F5		P08709	coagulation factor VII	F7		P27487	dipeptidyl peptidase 4	DPP4
P08709	coagulation factor VII	F7		P00740	coagulation factor IX	F9		Q86XH1	dynein regulatory complex subunit 11	DRC11
P00740	coagulation factor IX	F9		P78312	family with sequence similarity 193 member A	FAM193A		Q14126	desmoglein 2	DSG2
P23142	fibulin 1	FBLN1		P23142	fibulin 1	FBLN1		Q6XUX3	dual serine/threonine and tyrosine protein kinase	DSTYK
Q9UBX5	fibulin 5	FBLN5		Q9UBX5	fibulin 5	FBLN5		Q8N5C7	DTW motif tRNA-uridine aminocarboxypropyltransferase 1	DTWD1
P30273	Fc epsilon receptor Ig	FCER1G		Q9Y6R7	Fc gamma binding protein	FCGBP		Q9NVP4	double zinc ribbon and ankyrin repeat domains 1	DZANK1
Q9Y6R7	Fc gamma binding protein	FCGBP		P08637	Fc gamma receptor IIIa	FCGR3A		Q16610	extracellular matrix protein 1	ECM1
P08637	Fc gamma receptor IIIa	FCGR3A		Q15485	ficolin 2	FCN2		Q9H8V3	epithelial cell transforming 2	ECT2
O75015	Fc gamma receptor IIIb	FCGR3B		O75636	ficolin 3	FCN3		P68104	eukaryotic translation elongation factor 1 alpha 1	EEF1A1
Q15485	ficolin 2	FCN2		Q86UX7	FERM domain containing kindlin 3	FERMT3		P0DPD6	EEF1AKMT4-ECE2 readthrough	EEF1AKMT4-ECE2
O75636	ficolin 3	FCN3		Q9UGM5	fetuin B	FETUB		P26641	eukaryotic translation elongation factor 1 gamma	EEF1G
Q86UX7	FERM domain containing kindlin 3	FERMT3		P02671	fibrinogen alpha chain	FGA		Q96G04	eukaryotic elongation factor 2 lysine methyltransferase	EEF2KMT
Q9UGM5	fetuin B	FETUB		P02675	fibrinogen beta chain	FGB		Q12805	EGF-like fibulin extracellular matrix protein 1	EFEMP1
Q99689	fasciculation and elongation protein zeta 1	FEZ1		P02679	fibrinogen gamma chain	FGG		P60842	eukaryotic translation initiation factor 4A1	EIF4A1
P02671	fibrinogen alpha chain	FGA		Q08830	fibrinogen like 1	FGL1		P63241	eukaryotic translation initiation factor 5A	EIF5A
P02675	fibrinogen beta chain	FGB		Q13642	four and a half LIM domains 1	FHL1		O95163	elongator acetyltransferase complex subunit 1	ELP1
P02679	fibrinogen gamma chain	FGG		P21333	filamin A	FLNA		P06733	enolase 1	ENO1
Q08830	fibrinogen like 1	FGL1		P02751	fibronectin 1	FN1		Q13822	ectonucleotide pyrophosphatase/phosphodiesterase 2	ENPP2
Q13642	four and a half LIM domains 1	FHL1		P04066	alpha-L-fucosidase 1	FUCA1		Q96L91	E1A binding protein p400	EP400
A5D6W6	fat storage inducing transmembrane protein 1	FITM1		P11413	glucose-6-phosphate dehydrogenase	G6PD		Q5T890	ERCC excision repair 6 like 2	ERCC6L2
P21333	filamin A	FLNA		Q14376	UDP-galactose-4-epimerase	GALE		A0A1W2PQ73	ETS repressor factor like	ERFL
P02751	fibronectin 1	FN1		P04406	glyceraldehyde-3-phosphate dehydrogenase	GAPDH		Q9BSJ8	extended synaptotagmin 1	ESYT1
Q12841	follistatin like 1	FSTL1		Q96PP8	guanylate binding protein 5	GBP5		P00742	coagulation factor X	F10
P04066	alpha-L-fucosidase 1	FUCA1		P02774	GC vitamin D binding protein	GC		P03951	coagulation factor XI	F11
P06241	FYN proto-oncogene, Src family tyrosine kinase	FYN		Q9UK05	growth differentiation factor 2	GDF2		P00748	coagulation factor XII	F12
Q14697	glucosidase II alpha subunit	GANAB		Q92820	gamma-glutamyl hydrolase	GGH		P00488	coagulation factor XIII A chain	F13A1
P04406	glyceraldehyde-3-phosphate dehydrogenase	GAPDH		Q9H4G4	GLI pathogenesis related 2	GLIPR2		P05160	coagulation factor XIII B chain	F13B
P02774	GC vitamin D binding protein	GC		A8MTJ3	G protein subunit alpha transducin 3	GNAT3		P00734	coagulation factor II, thrombin	F2
Q92820	gamma-glutamyl hydrolase	GGH		P07359	glycoprotein Ib platelet subunit alpha	GP1BA		P12259	coagulation factor V	F5
P62873	G protein subunit beta 1	GNB1		P13224	glycoprotein Ib platelet subunit beta	GP1BB		P08709	coagulation factor VII	F7
P07359	glycoprotein Ib platelet subunit alpha	GP1BA		P14770	glycoprotein IX platelet	GP9		P00740	coagulation factor IX	F9
P13224	glycoprotein Ib platelet subunit beta	GP1BB		P80108	glycosylphosphatidylinositol specific phospholipase D1	GPLD1		O15287	FA complementation group G	FANCG
P40197	glycoprotein V platelet	GP5		P22352	glutathione peroxidase 3	GPX3		P23142	fibulin 1	FBLN1
P14770	glycoprotein IX platelet	GP9		P28799	granulin precursor	GRN		Q9UBX5	fibulin 5	FBLN5
P80108	glycosylphosphatidylinositol specific phospholipase D1	GPLD1		P06396	gelsolin	GSN		P30273	Fc epsilon receptor Ig	FCER1G
P22352	glutathione peroxidase 3	GPX3		P00390	glutathione-disulfide reductase	GSR		Q9Y6R7	Fc gamma binding protein	FCGBP
P28799	granulin precursor	GRN		P78417	glutathione S-transferase omega 1	GSTO1		P08637	Fc gamma receptor IIIa	FCGR3A
P06396	gelsolin	GSN		P09211	glutathione S-transferase pi 1	GSTP1		O75015	Fc gamma receptor IIIb	FCGR3B
P00390	glutathione-disulfide reductase	GSR		P29083	general transcription factor IIE subunit 1	GTF2E1		Q15485	ficolin 2	FCN2
P78417	glutathione S-transferase omega 1	GSTO1		O60814	H2B clustered histone 12	H2BC12		O75636	ficolin 3	FCN3
P09211	glutathione S-transferase pi 1	GSTP1		P62805	H4 clustered histone 15	H4C15		Q86UX7	FERM domain containing kindlin 3	FERMT3
P62805	H4 clustered histone 15	H4C15		Q14520	hyaluronan binding protein 2	HABP2		Q9UGM5	fetuin B	FETUB
Q14520	hyaluronan binding protein 2	HABP2		P69905	hemoglobin subunit alpha 1	HBA1		P02671	fibrinogen alpha chain	FGA
P69905	hemoglobin subunit alpha 1	HBA1		P68871	hemoglobin subunit beta	HBB		P02675	fibrinogen beta chain	FGB
P68871	hemoglobin subunit beta	HBB		P02042	hemoglobin subunit delta	HBD		P02679	fibrinogen gamma chain	FGG
P02042	hemoglobin subunit delta	HBD		Q9NRV9	heme binding protein 1	HEBP1		Q08830	fibrinogen like 1	FGL1
P02100	hemoglobin subunit epsilon 1	HBE1		Q04756	HGF activator	HGFAC		Q13642	four and a half LIM domains 1	FHL1
A2PYH4	helicase for meiosis 1	HFM1		P01889	major histocompatibility complex, class I, B	HLA-B		P21333	filamin A	FLNA
Q04756	HGF activator	HGFAC		P00738	haptoglobin	HP		P02751	fibronectin 1	FN1
P00738	haptoglobin	HP		P00739	haptoglobin-related protein	HPR		Q5SZK8	FRAS1 related extracellular matrix 2	FREM2
P00739	haptoglobin-related protein	HPR		P02790	hemopexin	HPX		Q12841	follistatin like 1	FSTL1
P02790	hemopexin	HPX		P04196	histidine rich glycoprotein	HRG		Q6MZW2	follistatin like 4	FSTL4
P04196	histidine rich glycoprotein	HRG		P07900	heat shock protein 90 alpha family class A member 1	HSP90AA1		P04066	alpha-L-fucosidase 1	FUCA1
P07900	heat shock protein 90 alpha family class A member 1	HSP90AA1		P08238	heat shock protein 90 alpha family class B member 1	HSP90AB1		P11413	glucose-6-phosphate dehydrogenase	G6PD
P08238	heat shock protein 90 alpha family class B member 1	HSP90AB1		P14625	heat shock protein 90 beta family member 1	HSP90B1		Q8N1C3	gamma-aminobutyric acid type A receptor subunit gamma1	GABRG1
P14625	heat shock protein 90 beta family member 1	HSP90B1		P0DMV8	heat shock protein family A (Hsp70) member 1A	HSPA1A		Q14376	UDP-galactose-4-epimerase	GALE
P0DMV8	heat shock protein family A (Hsp70) member 1A	HSPA1A		P34931	heat shock protein family A (Hsp70) member 1 like	HSPA1L		Q14697	glucosidase II alpha subunit	GANAB
P11021	heat shock protein family A (Hsp70) member 5	HSPA5		P11021	heat shock protein family A (Hsp70) member 5	HSPA5		P04406	glyceraldehyde-3-phosphate dehydrogenase	GAPDH
P11142	heat shock protein family A (Hsp70) member 8	HSPA8		P11142	heat shock protein family A (Hsp70) member 8	HSPA8		P02774	GC vitamin D binding protein	GC
P04792	heat shock protein family B (small) member 1	HSPB1		P04792	heat shock protein family B (small) member 1	HSPB1		Q14397	glucokinase regulator	GCKR
P61604	heat shock protein family E (Hsp10) member 1	HSPE1		P10809	heat shock protein family D (Hsp60) member 1	HSPD1		Q92820	gamma-glutamyl hydrolase	GGH
P98160	heparan sulfate proteoglycan 2	HSPG2		P61604	heat shock protein family E (Hsp10) member 1	HSPE1		P16278	galactosidase beta 1	GLB1
P05362	intercellular adhesion molecule 1	ICAM1		Q92743	HtrA serine peptidase 1	HTRA1		P07359	glycoprotein Ib platelet subunit alpha	GP1BA
P13598	intercellular adhesion molecule 2	ICAM2		Q5T013	hydroxypyruvate isomerase (putative)	HYI		P13224	glycoprotein Ib platelet subunit beta	GP1BB
O75144	inducible T cell costimulator ligand	ICOSLG		P05362	intercellular adhesion molecule 1	ICAM1		P40197	glycoprotein V platelet	GP5
P48735	isocitrate dehydrogenase (NADP(+)) 2	IDH2		P13598	intercellular adhesion molecule 2	ICAM2		P14770	glycoprotein IX platelet	GP9
P01344	insulin like growth factor 2	IGF2		P14735	insulin degrading enzyme	IDE		P06744	glucose-6-phosphate isomerase	GPI
P35858	insulin like growth factor binding protein acid labile subunit	IGFALS		P48735	isocitrate dehydrogenase (NADP(+)) 2	IDH2		P80108	glycosylphosphatidylinositol specific phospholipase D1	GPLD1
P18065	insulin like growth factor binding protein 2	IGFBP2		P01344	insulin like growth factor 2	IGF2		P22352	glutathione peroxidase 3	GPX3
P17936	insulin like growth factor binding protein 3	IGFBP3		P35858	insulin like growth factor binding protein acid labile subunit	IGFALS		P28799	granulin precursor	GRN
P15814	immunoglobulin lambda like polypeptide 1	IGLL1		P18065	insulin like growth factor binding protein 2	IGFBP2		P06396	gelsolin	GSN
B9A064	immunoglobulin lambda like polypeptide 5	IGLL5		P17936	insulin like growth factor binding protein 3	IGFBP3		P00390	glutathione-disulfide reductase	GSR
Q9NPH3	interleukin 1 receptor accessory protein	IL1RAP		P15814	immunoglobulin lambda like polypeptide 1	IGLL1		P78417	glutathione S-transferase omega 1	GSTO1
Q13418	integrin linked kinase	ILK		B9A064	immunoglobulin lambda like polypeptide 5	IGLL5		P09211	glutathione S-transferase pi 1	GSTP1
Q15051	IQ motif containing B1	IQCB1		Q9NPH3	interleukin 1 receptor accessory protein	IL1RAP		P29083	general transcription factor IIE subunit 1	GTF2E1
P08514	integrin subunit alpha 2b	ITGA2B		Q8N6P7	interleukin 22 receptor subunit alpha 1	IL22RA1		P04908	H2A clustered histone 4	H2AC4
P05556	integrin subunit beta 1	ITGB1		Q8NI17	interleukin 31 receptor A	IL31RA		P62805	H4 clustered histone 15	H4C15
P05106	integrin subunit beta 3	ITGB3		Q13418	integrin linked kinase	ILK		Q14520	hyaluronan binding protein 2	HABP2
P19827	inter-alpha-trypsin inhibitor heavy chain 1	ITIH1		P55103	inhibin subunit beta C	INHBC		P69905	hemoglobin subunit alpha 1	HBA1
P19823	inter-alpha-trypsin inhibitor heavy chain 2	ITIH2		Q92835	inositol polyphosphate-5-phosphatase D	INPP5D		P68871	hemoglobin subunit beta	HBB
Q06033	inter-alpha-trypsin inhibitor heavy chain 3	ITIH3		P08514	integrin subunit alpha 2b	ITGA2B		P02042	hemoglobin subunit delta	HBD
Q14624	inter-alpha-trypsin inhibitor heavy chain 4	ITIH4		P05556	integrin subunit beta 1	ITGB1		A2PYH4	helicase for meiosis 1	HFM1
P01591	joining chain of multimeric IgA and IgM	JCHAIN		P05106	integrin subunit beta 3	ITGB3		Q04756	HGF activator	HGFAC
Q6NYC1	jumonji domain containing 6, arginine demethylase and lysine hydroxylase	JMJD6		P18564	integrin subunit beta 6	ITGB6		Q9UJC3	hook microtubule tethering protein 1	HOOK1
Q8N8K9	KIAA1958	KIAA1958		P19827	inter-alpha-trypsin inhibitor heavy chain 1	ITIH1		P00738	haptoglobin	HP
O00139	kinesin family member 2A	KIF2A		P19823	inter-alpha-trypsin inhibitor heavy chain 2	ITIH2		P37235	hippocalcin like 1	HPCAL1
P03952	kallikrein B1	KLKB1		Q06033	inter-alpha-trypsin inhibitor heavy chain 3	ITIH3		P00739	haptoglobin-related protein	HPR
P01042	kininogen 1	KNG1		Q14624	inter-alpha-trypsin inhibitor heavy chain 4	ITIH4		Q9Y251	heparanase	HPSE
P04264	keratin 1	KRT1		P01591	joining chain of multimeric IgA and IgM	JCHAIN		P02790	hemopexin	HPX
P13645	keratin 10	KRT10		Q8N8K9	KIAA1958	KIAA1958		P04196	histidine rich glycoprotein	HRG
P02533	keratin 14	KRT14		Q53HC5	kelch like family member 26	KLHL26		P07900	heat shock protein 90 alpha family class A member 1	HSP90AA1
P35908	keratin 2	KRT2		P03952	kallikrein B1	KLKB1		P14625	heat shock protein 90 beta family member 1	HSP90B1
P35527	keratin 9	KRT9		P01042	kininogen 1	KNG1		P0DMV8	heat shock protein family A (Hsp70) member 1A	HSPA1A
Q9H9P8	L-2-hydroxyglutarate dehydrogenase	L2HGDH		P04264	keratin 1	KRT1		P34931	heat shock protein family A (Hsp70) member 1 like	HSPA1L
P13473	lysosomal associated membrane protein 2	LAMP2		P13645	keratin 10	KRT10		P11021	heat shock protein family A (Hsp70) member 5	HSPA5
Q14847	LIM and SH3 protein 1	LASP1		Q04695	keratin 17	KRT17		P11142	heat shock protein family A (Hsp70) member 8	HSPA8
P18428	lipopolysaccharide binding protein	LBP		P35908	keratin 2	KRT2		P04792	heat shock protein family B (small) member 1	HSPB1
P04180	lecithin-cholesterol acyltransferase	LCAT		P04259	keratin 6B	KRT6B		P61604	heat shock protein family E (Hsp10) member 1	HSPE1
P13796	lymphocyte cytosolic protein 1	LCP1		O43790	keratin 86	KRT86		P98160	heparan sulfate proteoglycan 2	HSPG2
P00338	lactate dehydrogenase A	LDHA		P35527	keratin 9	KRT9		Q92743	HtrA serine peptidase 1	HTRA1
P07195	lactate dehydrogenase B	LDHB		Q8NBH2	kyphoscoliosis peptidase	KY		Q4G0P3	HYDIN axonemal central pair apparatus protein	HYDIN
P09382	galectin 1	LGALS1		Q9H9P8	L-2-hydroxyglutarate dehydrogenase	L2HGDH		P05362	intercellular adhesion molecule 1	ICAM1
Q08380	galectin 3 binding protein	LGALS3BP		P13473	lysosomal associated membrane protein 2	LAMP2		P13598	intercellular adhesion molecule 2	ICAM2
Q3ZCW2	galectin like	LGALSL		Q14847	LIM and SH3 protein 1	LASP1		O75144	inducible T cell costimulator ligand	ICOSLG
O75019	leukocyte immunoglobulin like receptor A1	LILRA1		P18428	lipopolysaccharide binding protein	LBP		P48735	isocitrate dehydrogenase (NADP(+)) 2	IDH2
O75022	leukocyte immunoglobulin like receptor B3	LILRB3		P04180	lecithin-cholesterol acyltransferase	LCAT		P01344	insulin like growth factor 2	IGF2
P48059	LIM zinc finger domain containing 1	LIMS1		P80188	lipocalin 2	LCN2		P35858	insulin like growth factor binding protein acid labile subunit	IGFALS
P08519	lipoprotein(a)	LPA		P13796	lymphocyte cytosolic protein 1	LCP1		P18065	insulin like growth factor binding protein 2	IGFBP2
P02750	leucine rich alpha-2-glycoprotein 1	LRG1		O75112	LIM domain binding 3	LDB3		P17936	insulin like growth factor binding protein 3	IGFBP3
Q14766	latent transforming growth factor beta binding protein 1	LTBP1		P00338	lactate dehydrogenase A	LDHA		P24593	insulin like growth factor binding protein 5	IGFBP5
P02788	lactotransferrin	LTF		P07195	lactate dehydrogenase B	LDHB		P24592	insulin like growth factor binding protein 6	IGFBP6
P51884	lumican	LUM		P09382	galectin 1	LGALS1		P15814	immunoglobulin lambda like polypeptide 1	IGLL1
Q9Y5Y7	lymphatic vessel endothelial hyaluronan receptor 1	LYVE1		Q08380	galectin 3 binding protein	LGALS3BP		B9A064	immunoglobulin lambda like polypeptide 5	IGLL5
P61626	lysozyme	LYZ		O75022	leukocyte immunoglobulin like receptor B3	LILRB3		Q9NPH3	interleukin 1 receptor accessory protein	IL1RAP
P33908	mannosidase alpha class 1A member 1	MAN1A1		P48059	LIM zinc finger domain containing 1	LIMS1		Q13418	integrin linked kinase	ILK
Q16706	mannosidase alpha class 2A member 1	MAN2A1		Q12907	lectin, mannose binding 2	LMAN2		P55103	inhibin subunit beta C	INHBC
Q15555	microtubule associated protein RP/EB family member 2	MAPRE2		Q68DH5	LMBR1 domain containing 2	LMBRD2		O95373	importin 7	IPO7
P48740	MBL associated serine protease 1	MASP1		P08519	lipoprotein(a)	LPA		Q15051	IQ motif containing B1	IQCB1
O00187	MBL associated serine protease 2	MASP2		P02750	leucine rich alpha-2-glycoprotein 1	LRG1		Q13576	IQ motif containing GTPase activating protein 2	IQGAP2
P11226	mannose binding lectin 2	MBL2		Q07954	LDL receptor related protein 1	LRP1		P56199	integrin subunit alpha 1	ITGA1
Q13201	multimerin 1	MMRN1		P42704	leucine rich pentatricopeptide repeat containing	LRPPRC		P08514	integrin subunit alpha 2b	ITGA2B
Q9H8L6	multimerin 2	MMRN2		Q96AG4	leucine rich repeat containing 59	LRRC59		P20701	integrin subunit alpha L	ITGAL
Q7L9L4	MOB kinase activator 1B	MOB1B		P02788	lactotransferrin	LTF		P05556	integrin subunit beta 1	ITGB1
O95866	megakaryocyte and platelet inhibitory receptor G6b	MPIG6B		P51884	lumican	LUM		P05106	integrin subunit beta 3	ITGB3
P05164	myeloperoxidase	MPO		Q9Y5Y7	lymphatic vessel endothelial hyaluronan receptor 1	LYVE1		P19827	inter-alpha-trypsin inhibitor heavy chain 1	ITIH1
P26038	moesin	MSN		P61626	lysozyme	LYZ		P19823	inter-alpha-trypsin inhibitor heavy chain 2	ITIH2
P26927	macrophage stimulating 1	MST1		P33908	mannosidase alpha class 1A member 1	MAN1A1		Q06033	inter-alpha-trypsin inhibitor heavy chain 3	ITIH3
P00403	cytochrome c oxidase subunit II	MT-CO2		Q16706	mannosidase alpha class 2A member 1	MAN2A1		Q14624	inter-alpha-trypsin inhibitor heavy chain 4	ITIH4
P58546	myotrophin	MTPN		Q13233	mitogen-activated protein kinase kinase kinase 1	MAP3K1		Q5VZ66	Janus kinase and microtubule interacting protein 3	JAKMIP3
Q96S97	myeloid associated differentiation marker	MYADM		Q56UN5	mitogen-activated protein kinase kinase kinase 19	MAP3K19		P01591	joining chain of multimeric IgA and IgM	JCHAIN
O75592	MYC binding protein 2	MYCBP2		Q96L34	microtubule affinity regulating kinase 4	MARK4		Q6NYC1	jumonji domain containing 6, arginine demethylase and lysine hydroxylase	JMJD6
Q9Y623	myosin heavy chain 4	MYH4		P48740	MBL associated serine protease 1	MASP1		Q8N8K9	KIAA1958	KIAA1958
P35579	myosin heavy chain 9	MYH9		O00187	MBL associated serine protease 2	MASP2		P03952	kallikrein B1	KLKB1
O14950	myosin light chain 12B	MYL12B		P11226	mannose binding lectin 2	MBL2		P01042	kininogen 1	KNG1
P60660	myosin light chain 6	MYL6		P43121	melanoma cell adhesion molecule	MCAM		P04264	keratin 1	KRT1
P24844	myosin light chain 9	MYL9		P40925	malate dehydrogenase 1	MDH1		P13645	keratin 10	KRT10
P55209	nucleosome assembly protein 1 like 1	NAP1L1		P40926	malate dehydrogenase 2	MDH2		P05783	keratin 18	KRT18
O14786	neuropilin 1	NRP1		P14174	macrophage migration inhibitory factor	MIF		P08727	keratin 19	KRT19
Q86UD1	out at first homolog	OAF		Q13201	multimerin 1	MMRN1		P35908	keratin 2	KRT2
Q99784	olfactomedin 1	OLFM1		Q9H8L6	multimerin 2	MMRN2		P02538	keratin 6A	KRT6A
P02763	orosomucoid 1	ORM1		P82914	mitochondrial ribosomal protein S15	MRPS15		O43790	keratin 86	KRT86
P19652	orosomucoid 2	ORM2		P26038	moesin	MSN		P35527	keratin 9	KRT9
P07237	prolyl 4-hydroxylase subunit beta	P4HB		P26927	macrophage stimulating 1	MST1		Q8NBH2	kyphoscoliosis peptidase	KY
Q9NQU5	p21 (RAC1) activated kinase 6	PAK6		P00403	cytochrome c oxidase subunit II	MT-CO2		P13473	lysosomal associated membrane protein 2	LAMP2
Q86YC2	partner and localizer of BRCA2	PALB2		O75592	MYC binding protein 2	MYCBP2		Q14847	LIM and SH3 protein 1	LASP1
Q96RD6	pannexin 2	PANX2		P35749	myosin heavy chain 11	MYH11		P18428	lipopolysaccharide binding protein	LBP
Q9HBI1	parvin beta	PARVB		P35579	myosin heavy chain 9	MYH9		P04180	lecithin-cholesterol acyltransferase	LCAT
Q86U86	polybromo 1	PBRM1		O14950	myosin light chain 12B	MYL12B		P80188	lipocalin 2	LCN2
Q15113	procollagen C-endopeptidase enhancer	PCOLCE		P60660	myosin light chain 6	MYL6		P13796	lymphocyte cytosolic protein 1	LCP1
Q9UHG3	prenylcysteine oxidase 1	PCYOX1		B2RTY4	myosin IXA	MYO9A		P00338	lactate dehydrogenase A	LDHA
P30101	protein disulfide isomerase family A member 3	PDIA3		P55209	nucleosome assembly protein 1 like 1	NAP1L1		P07195	lactate dehydrogenase B	LDHB
Q15084	protein disulfide isomerase family A member 6	PDIA6		Q8IVL0	neuron navigator 3	NAV3		P09382	galectin 1	LGALS1
O00151	PDZ and LIM domain 1	PDLIM1		P78367	NK3 homeobox 2	NKX3-2		Q08380	galectin 3 binding protein	LGALS3BP
P16284	platelet and endothelial cell adhesion molecule 1	PECAM1		P22392	NME/NM23 nucleoside diphosphate kinase 2	NME2		O75019	leukocyte immunoglobulin like receptor A1	LILRA1
P12955	peptidase D	PEPD		Q8N427	NME/NM23 family member 8	NME8		O75022	leukocyte immunoglobulin like receptor B3	LILRB3
P02776	platelet factor 4	PF4		P49116	nuclear receptor subfamily 2 group C member 2	NR2C2		P48059	LIM zinc finger domain containing 1	LIMS1
P10720	platelet factor 4 variant 1	PF4V1		O14786	neuropilin 1	NRP1		P08519	lipoprotein(a)	LPA
P07737	profilin 1	PFN1		P49757	NUMB endocytic adaptor protein	NUMB		P02750	leucine rich alpha-2-glycoprotein 1	LRG1
P18669	phosphoglycerate mutase 1	PGAM1		Q99784	olfactomedin 1	OLFM1		Q07954	LDL receptor related protein 1	LRP1
P00558	phosphoglycerate kinase 1	PGK1		P02763	orosomucoid 1	ORM1		Q14766	latent transforming growth factor beta binding protein 1	LTBP1
Q96PD5	peptidoglycan recognition protein 2	PGLYRP2		P19652	orosomucoid 2	ORM2		P02788	lactotransferrin	LTF
P36871	phosphoglucomutase 1	PGM1		Q8IYS5	osteoclast associated Ig-like receptor	OSCAR		P51884	lumican	LUM
Q9P1Y6	PHD and ring finger domains 1	PHRF1		P13674	prolyl 4-hydroxylase subunit alpha 1	P4HA1		Q86V48	leucine zipper protein 1	LUZP1
P01833	polymeric immunoglobulin receptor	PIGR		P07237	prolyl 4-hydroxylase subunit beta	P4HB		Q9Y5Y7	lymphatic vessel endothelial hyaluronan receptor 1	LYVE1
P14618	pyruvate kinase M1/2	PKM		Q99497	Parkinsonism associated deglycase	PARK7		P61626	lysozyme	LYZ
P08567	pleckstrin	PLEK		Q15113	procollagen C-endopeptidase enhancer	PCOLCE		P33908	mannosidase alpha class 1A member 1	MAN1A1
P00747	plasminogen	PLG		Q8NBP7	proprotein convertase subtilisin/kexin type 9	PCSK9		Q16706	mannosidase alpha class 2A member 1	MAN2A1
P55058	phospholipid transfer protein	PLTP		Q9UHG3	prenylcysteine oxidase 1	PCYOX1		Q13233	mitogen-activated protein kinase kinase kinase 1	MAP3K1
Q6UX71	plexin domain containing 2	PLXDC2		O00408	phosphodiesterase 2A	PDE2A		Q15555	microtubule associated protein RP/EB family member 2	MAPRE2
Q9Y4D7	plexin D1	PLXND1		P30101	protein disulfide isomerase family A member 3	PDIA3		P48740	MBL associated serine protease 1	MASP1
P00491	purine nucleoside phosphorylase	PNP		Q15084	protein disulfide isomerase family A member 6	PDIA6		O00187	MBL associated serine protease 2	MASP2
P27169	paraoxonase 1	PON1		P12955	peptidase D	PEPD		P11226	mannose binding lectin 2	MBL2
Q15166	paraoxonase 3	PON3		P02776	platelet factor 4	PF4		P43121	melanoma cell adhesion molecule	MCAM
Q15063	periostin	POSTN		Q01813	phosphofructokinase, platelet	PFKP		P40926	malate dehydrogenase 2	MDH2
P02775	pro-platelet basic protein	PPBP		P07737	profilin 1	PFN1		O43451	maltase-glucoamylase	MGAM
P62937	peptidylprolyl isomerase A	PPIA		P00558	phosphoglycerate kinase 1	PGK1		P14174	macrophage migration inhibitory factor	MIF
P23284	peptidylprolyl isomerase B	PPIB		Q96PD5	peptidoglycan recognition protein 2	PGLYRP2		Q13201	multimerin 1	MMRN1
P36873	protein phosphatase 1 catalytic subunit gamma	PPP1CC		P01833	polymeric immunoglobulin receptor	PIGR		Q9H8L6	multimerin 2	MMRN2
Q06830	peroxiredoxin 1	PRDX1		P14618	pyruvate kinase M1/2	PKM		Q99550	M-phase phosphoprotein 9	MPHOSPH9
P32119	peroxiredoxin 2	PRDX2		Q4KWH8	phospholipase C eta 1	PLCH1		O95866	megakaryocyte and platelet inhibitory receptor G6b	MPIG6B
P30044	peroxiredoxin 5	PRDX5		P08567	pleckstrin	PLEK		P05164	myeloperoxidase	MPO
P30041	peroxiredoxin 6	PRDX6		P00747	plasminogen	PLG		P26038	moesin	MSN
P13727	proteoglycan 2, pro eosinophil major basic protein	PRG2		P55058	phospholipid transfer protein	PLTP		P26927	macrophage stimulating 1	MST1
Q92954	proteoglycan 4	PRG4		Q6UX71	plexin domain containing 2	PLXDC2		P00403	cytochrome c oxidase subunit II	MT-CO2
P14314	PRKCSH beta subunit of glucosidase II	PRKCSH		P27169	paraoxonase 1	PON1		P58546	myotrophin	MTPN
Q15139	protein kinase D1	PRKD1		Q15166	paraoxonase 3	PON3		Q765P7	MTSS I-BAR domain containing 2	MTSS2
P04070	protein C, inactivator of coagulation factors Va and VIIIa	PROC		Q15063	periostin	POSTN		O75592	MYC binding protein 2	MYCBP2
Q9UNN8	protein C receptor	PROCR		P02775	pro-platelet basic protein	PPBP		P13535	myosin heavy chain 8	MYH8
P07225	protein S	PROS1		P62937	peptidylprolyl isomerase A	PPIA		P35579	myosin heavy chain 9	MYH9
P22891	protein Z, vitamin K dependent plasma glycoprotein	PROZ		P23284	peptidylprolyl isomerase B	PPIB		O14950	myosin light chain 12B	MYL12B
P07477	serine protease 1	PRSS1		Q96T49	protein phosphatase 1 regulatory subunit 16B	PPP1R16B		P60660	myosin light chain 6	MYL6
P35030	serine protease 3	PRSS3		P30153	protein phosphatase 2 scaffold subunit Aalpha	PPP2R1A		P24844	myosin light chain 9	MYL9
P07602	prosaposin	PSAP		Q06830	peroxiredoxin 1	PRDX1		Q15746	myosin light chain kinase	MYLK
P41222	prostaglandin D2 synthase	PTGDS		P32119	peroxiredoxin 2	PRDX2		Q8TBE9	N-acetylneuraminic acid phosphatase	NANP
P23219	prostaglandin-endoperoxide synthase 1	PTGS1		P30041	peroxiredoxin 6	PRDX6		P55209	nucleosome assembly protein 1 like 1	NAP1L1
Q15257	protein phosphatase 2 phosphatase activator	PTPA		P13727	proteoglycan 2, pro eosinophil major basic protein	PRG2		Q15596	nuclear receptor coactivator 2	NCOA2
Q12913	protein tyrosine phosphatase receptor type J	PTPRJ		Q92954	proteoglycan 4	PRG4		Q14511	neural precursor cell expressed, developmentally down-regulated 9	NEDD9
P20742	PZP alpha-2-macroglobulin like	PZP		Q02156	protein kinase C epsilon	PRKCE		Q0ZGT2	nexilin F-actin binding protein	NEXN
O00391	quiescin sulfhydryl oxidase 1	QSOX1		P14314	PRKCSH beta subunit of glucosidase II	PRKCSH		P49116	nuclear receptor subfamily 2 group C member 2	NR2C2
P61026	RAB10, member RAS oncogene family	RAB10		Q15139	protein kinase D1	PRKD1		O14786	neuropilin 1	NRP1
P62491	RAB11A, member RAS oncogene family	RAB11A		P78527	protein kinase, DNA-activated, catalytic subunit	PRKDC		P49757	NUMB endocytic adaptor protein	NUMB
P62820	RAB1A, member RAS oncogene family	RAB1A		P04070	protein C, inactivator of coagulation factors Va and VIIIa	PROC		P37198	nucleoporin 62	NUP62
O00194	RAB27B, member RAS oncogene family	RAB27B		Q9UNN8	protein C receptor	PROCR		Q86UD1	out at first homolog	OAF
P20339	RAB5A, member RAS oncogene family	RAB5A		P07225	protein S	PROS1		A5D8V7	outer dynein arm docking complex subunit 3	ODAD3
Q9NRW1	RAB6B, member RAS oncogene family	RAB6B		P22891	protein Z, vitamin K dependent plasma glycoprotein	PROZ		P20774	osteoglycin	OGN
P51149	RAB7A, member RAS oncogene family	RAB7A		P07477	serine protease 1	PRSS1		Q99784	olfactomedin 1	OLFM1
P63000	Rac family small GTPase 1	RAC1		P35030	serine protease 3	PRSS3		P02763	orosomucoid 1	ORM1
P15153	Rac family small GTPase 2	RAC2		P07602	prosaposin	PSAP		P19652	orosomucoid 2	ORM2
P11233	RAS like proto-oncogene A	RALA		P41222	prostaglandin D2 synthase	PTGDS		Q8IYS5	osteoclast associated Ig-like receptor	OSCAR
P61224	RAP1B, member of RAS oncogene family	RAP1B		Q12913	protein tyrosine phosphatase receptor type J	PTPRJ		P13674	prolyl 4-hydroxylase subunit alpha 1	P4HA1
P02753	retinol binding protein 4	RBP4		P20742	PZP alpha-2-macroglobulin like	PZP		P07237	prolyl 4-hydroxylase subunit beta	P4HB
P08134	ras homolog family member C	RHOC		O00391	quiescin sulfhydryl oxidase 1	QSOX1		Q8TE04	pantothenate kinase 1	PANK1
P34096	ribonuclease A family member 4	RNASE4		P62820	RAB1A, member RAS oncogene family	RAB1A		Q9HBI1	parvin beta	PARVB
Q15404	Ras suppressor protein 1	RSU1		Q6GYQ0	Ral GTPase activating protein catalytic subunit alpha 1	RALGAPA1		Q86U86	polybromo 1	PBRM1
Q9NQC3	reticulon 4	RTN4		P61224	RAP1B, member of RAS oncogene family	RAP1B		Q9Y5F0	protocadherin beta 13	PCDHB13
P26447	S100 calcium binding protein A4	S100A4		Q99969	retinoic acid receptor responder 2	RARRES2		Q15113	procollagen C-endopeptidase enhancer	PCOLCE
P06703	S100 calcium binding protein A6	S100A6		P02753	retinol binding protein 4	RBP4		Q9UHG3	prenylcysteine oxidase 1	PCYOX1
P05109	S100 calcium binding protein A8	S100A8		P49758	regulator of G protein signaling 6	RGS6		P16499	phosphodiesterase 6A	PDE6A
P06702	S100 calcium binding protein A9	S100A9		P34096	ribonuclease A family member 4	RNASE4		P30101	protein disulfide isomerase family A member 3	PDIA3
P0DJI8	serum amyloid A1	SAA1		Q9NQG5	regulation of nuclear pre-mRNA domain containing 1B	RPRD1B		Q15084	protein disulfide isomerase family A member 6	PDIA6
P0DJI9	serum amyloid A2	SAA2		Q15404	Ras suppressor protein 1	RSU1		O00151	PDZ and LIM domain 1	PDLIM1
P35542	serum amyloid A4, constitutive	SAA4		Q6ICC9	retrotransposon Gag like 6	RTL6		P16284	platelet and endothelial cell adhesion molecule 1	PECAM1
Q9NR31	secretion associated Ras related GTPase 1A	SAR1A		Q9NQC3	reticulon 4	RTN4		P12955	peptidase D	PEPD
O15126	secretory carrier membrane protein 1	SCAMP1		Q8WXA3	RUN and FYVE domain containing 2	RUFY2		P02776	platelet factor 4	PF4
Q96QR1	secretoglobin family 3A member 1	SCGB3A1		P05109	S100 calcium binding protein A8	S100A8		P10720	platelet factor 4 variant 1	PF4V1
P49908	selenoprotein P	SELENOP		P06702	S100 calcium binding protein A9	S100A9		Q01813	phosphofructokinase, platelet	PFKP
P14151	selectin L	SELL		P0DJI8	serum amyloid A1	SAA1		P07737	profilin 1	PFN1
Q14141	septin 6	SEPTIN6		P0DJI9	serum amyloid A2	SAA2		P18669	phosphoglycerate mutase 1	PGAM1
P01009	serpin family A member 1	SERPINA1		P35542	serum amyloid A4, constitutive	SAA4		P00558	phosphoglycerate kinase 1	PGK1
Q9UK55	serpin family A member 10	SERPINA10		Q9NR31	secretion associated Ras related GTPase 1A	SAR1A		Q96PD5	peptidoglycan recognition protein 2	PGLYRP2
P01011	serpin family A member 3	SERPINA3		O15126	secretory carrier membrane protein 1	SCAMP1		P36871	phosphoglucomutase 1	PGM1
P29622	serpin family A member 4	SERPINA4		Q96QR1	secretoglobin family 3A member 1	SCGB3A1		P01833	polymeric immunoglobulin receptor	PIGR
P05154	serpin family A member 5	SERPINA5		P49908	selenoprotein P	SELENOP		P14618	pyruvate kinase M1/2	PKM
P08185	serpin family A member 6	SERPINA6		P14151	selectin L	SELL		P08567	pleckstrin	PLEK
P05543	serpin family A member 7	SERPINA7		P01009	serpin family A member 1	SERPINA1		P00747	plasminogen	PLG
P30740	serpin family B member 1	SERPINB1		Q9UK55	serpin family A member 10	SERPINA10		P55058	phospholipid transfer protein	PLTP
P01008	serpin family C member 1	SERPINC1		P01011	serpin family A member 3	SERPINA3		Q6UX71	plexin domain containing 2	PLXDC2
P05546	serpin family D member 1	SERPIND1		P29622	serpin family A member 4	SERPINA4		Q9Y4D7	plexin D1	PLXND1
P05121	serpin family E member 1	SERPINE1		P05154	serpin family A member 5	SERPINA5		P00491	purine nucleoside phosphorylase	PNP
P36955	serpin family F member 1	SERPINF1		P08185	serpin family A member 6	SERPINA6		P27169	paraoxonase 1	PON1
P08697	serpin family F member 2	SERPINF2		P05543	serpin family A member 7	SERPINA7		Q15166	paraoxonase 3	PON3
P05155	serpin family G member 1	SERPING1		P01008	serpin family C member 1	SERPINC1		Q15063	periostin	POSTN
P07988	surfactant protein B	SFTPB		P05546	serpin family D member 1	SERPIND1		P02775	pro-platelet basic protein	PPBP
Q9H299	SH3 domain binding glutamate rich protein like 3	SH3BGRL3		P36955	serpin family F member 1	SERPINF1		P62937	peptidylprolyl isomerase A	PPIA
P04278	sex hormone binding globulin	SHBG		P08697	serpin family F member 2	SERPINF2		P23284	peptidylprolyl isomerase B	PPIB
Q6Q0C1	solute carrier family 25 member 47	SLC25A47		P05155	serpin family G member 1	SERPING1		P30405	peptidylprolyl isomerase F	PPIF
P11169	solute carrier family 2 member 3	SLC2A3		P07988	surfactant protein B	SFTPB		P36873	protein phosphatase 1 catalytic subunit gamma	PPP1CC
P08195	solute carrier family 3 member 2	SLC3A2		P04278	sex hormone binding globulin	SHBG		Q06830	peroxiredoxin 1	PRDX1
P02730	solute carrier family 4 member 1 (Diego blood group)	SLC4A1		Q8TBC3	SH3KBP1 binding protein 1	SHKBP1		P32119	peroxiredoxin 2	PRDX2
P37840	synuclein alpha	SNCA		P11166	solute carrier family 2 member 1	SLC2A1		P30044	peroxiredoxin 5	PRDX5
P00441	superoxide dismutase 1	SOD1		Q9BRI3	solute carrier family 30 member 2	SLC30A2		P30041	peroxiredoxin 6	PRDX6
P08294	superoxide dismutase 3	SOD3		P08195	solute carrier family 3 member 2	SLC3A2		P13727	proteoglycan 2, pro eosinophil major basic protein	PRG2
P09486	secreted protein acidic and cysteine rich	SPARC		P02730	solute carrier family 4 member 1 (Diego blood group)	SLC4A1		Q92954	proteoglycan 4	PRG4
Q13103	secreted phosphoprotein 2	SPP2		Q8TER0	sushi, nidogen and EGF like domains 1	SNED1		Q02156	protein kinase C epsilon	PRKCE
P11277	spectrin beta, erythrocytic	SPTB		P08294	superoxide dismutase 3	SOD3		P14314	PRKCSH beta subunit of glucosidase II	PRKCSH
P27105	stomatin	STOM		P23497	SP100 nuclear antigen	SP100		Q15139	protein kinase D1	PRKD1
Q5T5C0	syntaxin binding protein 5	STXBP5		P09486	secreted protein acidic and cysteine rich	SPARC		P04070	protein C, inactivator of coagulation factors Va and VIIIa	PROC
Q92797	symplekin scaffold protein	SYMPK		Q14515	SPARC like 1	SPARCL1		Q9UNN8	protein C receptor	PROCR
Q96C24	synaptotagmin like 4	SYTL4		Q96JI7	SPG11 vesicle trafficking associated, spatacsin	SPG11		P07225	protein S	PROS1
P37802	transgelin 2	TAGLN2		Q13103	secreted phosphoprotein 2	SPP2		P22891	protein Z, vitamin K dependent plasma glycoprotein	PROZ
P37837	transaldolase 1	TALDO1		B3KS81	serine/arginine repetitive matrix 5	SRRM5		O14669	proline rich and Gla domain 2	PRRG2
P02787	transferrin	TF		Q9UEW8	serine/threonine kinase 39	STK39		P07477	serine protease 1	PRSS1
P02786	transferrin receptor	TFRC		Q5T5C0	syntaxin binding protein 5	STXBP5		P35030	serine protease 3	PRSS3
Q15582	transforming growth factor beta induced	TGFBI		Q8TDW5	synaptotagmin like 5	SYTL5		P07602	prosaposin	PSAP
H3BV60	transforming growth factor beta receptor 3 like	TGFBR3L		P37802	transgelin 2	TAGLN2		P41222	prostaglandin D2 synthase	PTGDS
P07996	thrombospondin 1	THBS1		P59535	taste 2 receptor member 40	TAS2R40		P23219	prostaglandin-endoperoxide synthase 1	PTGS1
P35443	thrombospondin 4	THBS4		P59551	taste 2 receptor member 60	TAS2R60		Q15257	protein phosphatase 2 phosphatase activator	PTPA
P01033	TIMP metallopeptidase inhibitor 1	TIMP1		P02787	transferrin	TF		Q12913	protein tyrosine phosphatase receptor type J	PTPRJ
P29401	transketolase	TKT		P02786	transferrin receptor	TFRC		P15151	PVR cell adhesion molecule	PVR
Q9Y490	talin 1	TLN1		Q15582	transforming growth factor beta induced	TGFBI		P06737	glycogen phosphorylase L	PYGL
P62328	thymosin beta 4 X-linked	TMSB4X		P07996	thrombospondin 1	THBS1		P20742	PZP alpha-2-macroglobulin like	PZP
P22105	tenascin XB	TNXB		P35443	thrombospondin 4	THBS4		O00391	quiescin sulfhydryl oxidase 1	QSOX1
P60174	triosephosphate isomerase 1	TPI1		Q96MW7	tigger transposable element derived 1	TIGD1		P62491	RAB11A, member RAS oncogene family	RAB11A
P09493	tropomyosin 1	TPM1		P01033	TIMP metallopeptidase inhibitor 1	TIMP1		P62820	RAB1A, member RAS oncogene family	RAB1A
P06753	tropomyosin 3	TPM3		O00142	thymidine kinase 2	TK2		P20339	RAB5A, member RAS oncogene family	RAB5A
P67936	tropomyosin 4	TPM4		P29401	transketolase	TKT		P20340	RAB6A, member RAS oncogene family	RAB6A
Q86YW5	triggering receptor expressed on myeloid cells like 1	TREML1		Q9Y490	talin 1	TLN1		P51149	RAB7A, member RAS oncogene family	RAB7A
Q8WZ42	titin	TTN		P62328	thymosin beta 4 X-linked	TMSB4X		P15153	Rac family small GTPase 2	RAC2
P02766	transthyretin	TTR		P22105	tenascin XB	TNXB		P11233	RAS like proto-oncogene A	RALA
P68363	tubulin alpha 1b	TUBA1B		Q8N9V7	testis and ovary specific TOPAZ 1	TOPAZ1		P61224	RAP1B, member of RAS oncogene family	RAP1B
P68366	tubulin alpha 4a	TUBA4A		P60174	triosephosphate isomerase 1	TPI1		P13631	retinoic acid receptor gamma	RARG
Q9NY65	tubulin alpha 8	TUBA8		P09493	tropomyosin 1	TPM1		P02753	retinol binding protein 4	RBP4
P07437	tubulin beta class I	TUBB		P67936	tropomyosin 4	TPM4		P49758	regulator of G protein signaling 6	RGS6
Q9H4B7	tubulin beta 1 class VI	TUBB1		P48553	trafficking protein particle complex subunit 10	TRAPPC10		P08134	ras homolog family member C	RHOC
Q13509	tubulin beta 3 class III	TUBB3		Q9UKU6	thyrotropin releasing hormone degrading enzyme	TRHDE		Q13671	Ras and Rab interactor 1	RIN1
P10599	thioredoxin	TXN		Q5TCY1	tau tubulin kinase 1	TTBK1		P34096	ribonuclease A family member 4	RNASE4
P19971	thymidine phosphorylase	TYMP		P53804	tetratricopeptide repeat domain 3	TTC3		Q15404	Ras suppressor protein 1	RSU1
P0CG47	ubiquitin B	UBB		Q8NHH1	tubulin tyrosine ligase like 11	TTLL11		Q9NQC3	reticulon 4	RTN4
P61088	ubiquitin conjugating enzyme E2 N	UBE2N		P02766	transthyretin	TTR		P26447	S100 calcium binding protein A4	S100A4
Q6EMK4	vasorin	VASN		P68363	tubulin alpha 1b	TUBA1B		P06703	S100 calcium binding protein A6	S100A6
P50552	vasodilator stimulated phosphoprotein	VASP		P68366	tubulin alpha 4a	TUBA4A		P05109	S100 calcium binding protein A8	S100A8
P19320	vascular cell adhesion molecule 1	VCAM1		P07437	tubulin beta class I	TUBB		P06702	S100 calcium binding protein A9	S100A9
P18206	vinculin	VCL		Q9H4B7	tubulin beta 1 class VI	TUBB1		P0DJI8	serum amyloid A1	SAA1
P55072	valosin containing protein	VCP		P10599	thioredoxin	TXN		P0DJI9	serum amyloid A2	SAA2
P21796	voltage dependent anion channel 1	VDAC1		P0CG47	ubiquitin B	UBB		P35542	serum amyloid A4, constitutive	SAA4
Q9Y277	voltage dependent anion channel 3	VDAC3		Q6EMK4	vasorin	VASN		Q9NR31	secretion associated Ras related GTPase 1A	SAR1A
O95497	vanin 1	VNN1		P19320	vascular cell adhesion molecule 1	VCAM1		O15126	secretory carrier membrane protein 1	SCAMP1
P04004	vitronectin	VTN		P18206	vinculin	VCL		Q96QR1	secretoglobin family 3A member 1	SCGB3A1
P04275	von Willebrand factor	VWF		P55072	valosin containing protein	VCP		P49908	selenoprotein P	SELENOP
O75083	WD repeat domain 1	WDR1		P21796	voltage dependent anion channel 1	VDAC1		P14151	selectin L	SELL
Q8NEZ3	WD repeat domain 19	WDR19		Q9Y277	voltage dependent anion channel 3	VDAC3		P01009	serpin family A member 1	SERPINA1
P62699	yippee like 5	YPEL5		P04004	vitronectin	VTN		Q9UK55	serpin family A member 10	SERPINA10
P62258	tyrosine 3-monooxygenase/tryptophan 5-monooxygenase activation protein epsilon	YWHAE		P04275	von Willebrand factor	VWF		P01011	serpin family A member 3	SERPINA3
P61981	tyrosine 3-monooxygenase/tryptophan 5-monooxygenase activation protein gamma	YWHAG		O75083	WD repeat domain 1	WDR1		P29622	serpin family A member 4	SERPINA4
Q04917	tyrosine 3-monooxygenase/tryptophan 5-monooxygenase activation protein eta	YWHAH		A4UGR9	xin actin binding repeat containing 2	XIRP2		P05154	serpin family A member 5	SERPINA5
P27348	tyrosine 3-monooxygenase/tryptophan 5-monooxygenase activation protein theta	YWHAQ		P31946	tyrosine 3-monooxygenase/tryptophan 5-monooxygenase activation protein beta	YWHAB		P08185	serpin family A member 6	SERPINA6
P63104	tyrosine 3-monooxygenase/tryptophan 5-monooxygenase activation protein zeta	YWHAZ		P62258	tyrosine 3-monooxygenase/tryptophan 5-monooxygenase activation protein epsilon	YWHAE		P05543	serpin family A member 7	SERPINA7
P52738	zinc finger protein 140	ZNF140		P61981	tyrosine 3-monooxygenase/tryptophan 5-monooxygenase activation protein gamma	YWHAG		P30740	serpin family B member 1	SERPINB1
Q15942	zyxin	ZYX		P27348	tyrosine 3-monooxygenase/tryptophan 5-monooxygenase activation protein theta	YWHAQ		P35237	serpin family B member 6	SERPINB6
A0A075B6H7				P63104	tyrosine 3-monooxygenase/tryptophan 5-monooxygenase activation protein zeta	YWHAZ		P01008	serpin family C member 1	SERPINC1
A0A075B6H9				Q9NQZ6	zinc finger C4H2-type containing	ZC4H2		P05546	serpin family D member 1	SERPIND1
A0A075B6I0				Q86XD8	zinc finger AN1-type containing 4	ZFAND4		P05121	serpin family E member 1	SERPINE1
A0A075B6I1				Q86YA3	zinc finger GRF-type containing 1	ZGRF1		P36955	serpin family F member 1	SERPINF1
A0A075B6I9				Q7Z398	zinc finger protein 550	ZNF550		P08697	serpin family F member 2	SERPINF2
A0A075B6J2				Q9BUG6	zinc finger and SCAN domain containing 5A	ZSCAN5A		P05155	serpin family G member 1	SERPING1
A0A075B6J9				Q15942	zyxin	ZYX		P07988	surfactant protein B	SFTPB
A0A075B6K4				A0A075B6H7				Q9H299	SH3 domain binding glutamate rich protein like 3	SH3BGRL3
A0A075B6K5				A0A075B6H9				P04278	sex hormone binding globulin	SHBG
A0A075B6P5				A0A075B6I0				Q8IVM8	solute carrier family 22 member 9	SLC22A9
A0A075B6Q5				A0A075B6I1				Q6Q0C1	solute carrier family 25 member 47	SLC25A47
A0A075B6R2				A0A075B6I9				P05141	solute carrier family 25 member 5	SLC25A5
A0A075B6R9				A0A075B6J2				P11166	solute carrier family 2 member 1	SLC2A1
A0A075B6S2				A0A075B6J9				P11169	solute carrier family 2 member 3	SLC2A3
A0A075B6S5				A0A075B6K4				Q9BRI3	solute carrier family 30 member 2	SLC30A2
A0A075B6S9				A0A075B6K5				P08195	solute carrier family 3 member 2	SLC3A2
A0A087WSX0				A0A075B6P5				P02730	solute carrier family 4 member 1 (Diego blood group)	SLC4A1
A0A087WSY4				A0A075B6Q5				P37840	synuclein alpha	SNCA
A0A087WSY6				A0A075B6R2				P00441	superoxide dismutase 1	SOD1
A0A087WSZ0				A0A075B6R9				P08294	superoxide dismutase 3	SOD3
A0A087WW87				A0A075B6S9				Q92673	sortilin related receptor 1	SORL1
A0A0A0MRZ8				A0A087WSX0				P09486	secreted protein acidic and cysteine rich	SPARC
A0A0A0MS14				A0A087WSY4				Q13103	secreted phosphoprotein 2	SPP2
A0A0A0MS15				A0A087WSY6				P11277	spectrin beta, erythrocytic	SPTB
A0A0A0MT36				A0A087WSZ0				P10124	serglycin	SRGN
A0A0A0MT89				A0A087WW87				P50502	ST13 Hsp70 interacting protein	ST13
A0A0B4J1U3				A0A0A0MRZ8				P27105	stomatin	STOM
A0A0B4J1U7				A0A0A0MS14				Q5T5C0	syntaxin binding protein 5	STXBP5
A0A0B4J1V0				A0A0A0MS15				Q96C24	synaptotagmin like 4	SYTL4
A0A0B4J1V2				A0A0A0MT36				P37802	transgelin 2	TAGLN2
A0A0B4J1X5				A0A0A0MT89				P37837	transaldolase 1	TALDO1
A0A0B4J1X8				A0A0B4J1U3				P59551	taste 2 receptor member 60	TAS2R60
A0A0B4J1Y8				A0A0B4J1U7				Q16650	T-box brain transcription factor 1	TBR1
A0A0B4J1Y9				A0A0B4J1V0				O15040	tectonin beta-propeller repeat containing 2	TECPR2
A0A0B4J2D9				A0A0B4J1V2				P02787	transferrin	TF
A0A0C4DH24				A0A0B4J1X5				P02786	transferrin receptor	TFRC
A0A0C4DH25				A0A0B4J1X8				Q15582	transforming growth factor beta induced	TGFBI
A0A0C4DH29				A0A0B4J1Y8				P07996	thrombospondin 1	THBS1
A0A0C4DH31				A0A0B4J1Y9				P35443	thrombospondin 4	THBS4
A0A0C4DH34				A0A0B4J2D9				P01033	TIMP metallopeptidase inhibitor 1	TIMP1
A0A0C4DH35				A0A0C4DH24				P29401	transketolase	TKT
A0A0C4DH36				A0A0C4DH25				Q9Y490	talin 1	TLN1
A0A0C4DH38				A0A0C4DH29				P0DMS9	transmembrane and immunoglobulin domain containing 3	TMIGD3
A0A0C4DH39				A0A0C4DH31				P62328	thymosin beta 4 X-linked	TMSB4X
A0A0C4DH43				A0A0C4DH34				P22105	tenascin XB	TNXB
A0A0C4DH67				A0A0C4DH35				P60174	triosephosphate isomerase 1	TPI1
A0A0C4DH73				A0A0C4DH36				P09493	tropomyosin 1	TPM1
A0A0G2JS06				A0A0C4DH38				P67936	tropomyosin 4	TPM4
A0A0J9YX35				A0A0C4DH39				Q86YW5	triggering receptor expressed on myeloid cells like 1	TREML1
A0A0J9YXX1				A0A0C4DH43				Q9UKU6	thyrotropin releasing hormone degrading enzyme	TRHDE
A0M8Q6				A0A0C4DH67				Q7Z2T5	tRNA methyltransferase 1L	TRMT1L
P01593				A0A0G2JS06				P53804	tetratricopeptide repeat domain 3	TTC3
P01597				A0A0J9YX35				Q8NHH1	tubulin tyrosine ligase like 11	TTLL11
P01599				A0A0J9YXX1				P02766	transthyretin	TTR
P01601				A0M8Q6				P68363	tubulin alpha 1b	TUBA1B
P01602				A6NGW2				P68366	tubulin alpha 4a	TUBA4A
P01619				P01593				P07437	tubulin beta class I	TUBB
P01624				P01597				Q9H4B7	tubulin beta 1 class VI	TUBB1
P01700				P01599				P10599	thioredoxin	TXN
P01703				P01601				Q8NBS9	thioredoxin domain containing 5	TXNDC5
P01705				P01602				P19971	thymidine phosphorylase	TYMP
P01706				P01619				P0CG47	ubiquitin B	UBB
P01709				P01624				P17480	upstream binding transcription factor	UBTF
P01714				P01700				Q6EMK4	vasorin	VASN
P01715				P01703				P50552	vasodilator stimulated phosphoprotein	VASP
P01717				P01705				P19320	vascular cell adhesion molecule 1	VCAM1
P01718				P01706				P18206	vinculin	VCL
P01721				P01709				P55072	valosin containing protein	VCP
P01742				P01714				P21796	voltage dependent anion channel 1	VDAC1
P01743				P01715				Q9Y277	voltage dependent anion channel 3	VDAC3
P01766				P01717				O95497	vanin 1	VNN1
P01768				P01718				Q9Y279	V-set and immunoglobulin domain containing 4	VSIG4
P01780				P01721				P04004	vitronectin	VTN
P01782				P01742				P04275	von Willebrand factor	VWF
P01814				P01743				O75083	WD repeat domain 1	WDR1
P01817				P01766				O94967	WD repeat domain 47	WDR47
P01834				P01768				Q9BRX9	WD repeat domain 83	WDR83
P01854				P01780				Q8TF30	WASP homolog associated with actin, golgi membranes and microtubules	WHAMM
P01857				P01817				P62258	tyrosine 3-monooxygenase/tryptophan 5-monooxygenase activation protein epsilon	YWHAE
P01859				P01834				P61981	tyrosine 3-monooxygenase/tryptophan 5-monooxygenase activation protein gamma	YWHAG
P01860				P01857				Q04917	tyrosine 3-monooxygenase/tryptophan 5-monooxygenase activation protein eta	YWHAH
P01861				P01859				P27348	tyrosine 3-monooxygenase/tryptophan 5-monooxygenase activation protein theta	YWHAQ
P01871				P01860				P63104	tyrosine 3-monooxygenase/tryptophan 5-monooxygenase activation protein zeta	YWHAZ
P01876				P01861				P52738	zinc finger protein 140	ZNF140
P01877				P01871				Q15942	zyxin	ZYX
P01880				P01876				A0A075B6H7
P01893				P01877				A0A075B6H9
P04211				P01880				A0A075B6I0
P04430				P04211				A0A075B6I1
P06312				P04430				A0A075B6I9
P06331				P06312				A0A075B6J2
P0DOY2				P06331				A0A075B6J9
P23083				P23083				A0A075B6K4
P80748				P80748				A0A075B6K5
Q9BYX7								A0A075B6P5
Q9H7B7								A0A075B6Q5
								A0A075B6R2
								A0A075B6R9
								A0A075B6S5
								A0A075B6S9
								A0A087WSX0
								A0A087WSY4
								A0A087WSY6
								A0A087WSZ0
								A0A087WW87
								A0A0A0MRZ8
								A0A0A0MS14
								A0A0A0MS15
								A0A0A0MT36
								A0A0A0MT89
								A0A0B4J1U3
								A0A0B4J1U7
								A0A0B4J1V0
								A0A0B4J1V2
								A0A0B4J1X5
								A0A0B4J1X8
								A0A0B4J1Y8
								A0A0B4J1Y9
								A0A0B4J2D9
								A0A0C4DH24
								A0A0C4DH25
								A0A0C4DH29
								A0A0C4DH31
								A0A0C4DH34
								A0A0C4DH35
								A0A0C4DH36
								A0A0C4DH38
								A0A0C4DH39
								A0A0C4DH43
								A0A0C4DH67
								A0A0G2JS06
								A0A0J9YX35
								A0A0J9YXX1
								A0M8Q6
								P01593
								P01597
								P01599
								P01601
								P01602
								P01619
								P01624
								P01700
								P01701
								P01703
								P01704
								P01705
								P01706
								P01709
								P01714
								P01715
								P01717
								P01718
								P01721
								P01742
								P01743
								P01766
								P01768
								P01780
								P01814
								P01817
								P01834
								P01854
								P01857
								P01859
								P01860
								P01861
								P01871
								P01876
								P01877
								P01880
								P01893
								P04211
								P04430
								P06312
								P06331
								P0DOY2
								P23083
								P80748

## Sheet: CAD Cohort
Gene	AveExpr	Log2(FC)	P.value	P.value.adj
ACTB	8.11466	0.895303	0.00262413	0.0418581
ACTBL2	8.6618	0.739848	0.00197648	0.0367969
ACTN1	0.701983	1.54597	0.000827341	0.0225451
APOA4	11.6077	0.669027	0.000689388	0.0204936
APOB	12.5821	0.731183	0.00205954	0.0367969
ARF3	0.615094	0.978196	0.00255593	0.0418581
C1RL	7.59728	0.62293	0.00173853	0.0355312
C2	9.06029	0.62293	0.0014412	0.0304046
CD14	6.61037	0.584963	9.72e-07	0.000635449
CHI3L1	0.559126	0.765535	0.000129883	0.00707861
COL6A3	2.56337	1.05658	0.000977333	0.0245837
CRISP3	3.93794	1.22033	0.00135849	0.0296151
CYP2W1	4.7988	0.62293	0.00124539	0.0280857
EMC1	2.99464	1.28688	4.36e-05	0.00317178
IGHV3-23	0.992749	0.918386	2.99e-05	0.00279002
IGLV2-18	7.64172	1.33914	0.000318523	0.0121233
IGLV4-60	1.58856	0.765535	0.0001163	0.00691458
IL1RAP	5.09155	0.695994	0.000344636	0.0121233
IPMK	5.72483	1.02857	0.00208178	0.0367969
IWS1	0.45672	0.918386	1.94e-05	0.00254276
LCAT	7.04068	0.594549	0.00106861	0.025884
MTMR14	2.78768	0.748461	1.14e-05	0.00186123
SAR1A	0.292182	0.963474	0.000345751	0.0121233
SERPINA6	9.8894	0.910733	3.61e-05	0.00295398
A2M	14.4458	-1.4957	9.68e-06	0.00186123
ANKDD1A	3.31023	-1.10434	0.00060408	0.0188128
C1QA	7.17995	-0.731183	0.00306267	0.0476902
C6	8.57657	-0.704872	0.00242853	0.0417962
CDH5	6.34917	-1.20163	0.00123809	0.0280857
CTSD	4.11788	-0.659925	0.00030404	0.0121233
FLNA	0.701465	-0.604071	0.000175718	0.00883996
IGHG4	12.3743	-0.632268	0.000100574	0.00657756
IGHV3-15	7.62699	-0.713696	0.00194706	0.0367969
IGHV3-30	10.4585	-0.9855	0.000370744	0.0121233
IGKC	14.3359	-0.815575	0.000354368	0.0121233
IGKV3-7	8.65615	-0.594549	3.81e-06	0.00124512
IGLV2-11	7.30632	-0.85599	0.00199574	0.0367969
LYST	2.97812	-1.64155	2.34e-05	0.0025461
PROS1	10.2961	-0.604071	0.000866701	0.0226729
PTAR1	5.2484	-0.799087	0.000813956	0.0225451
SFTPB	0.867252	-0.613532	0.0025918	0.0418581
SMIM18	4.85891	-0.765535	0.000330003	0.0121233
A1BG	12.9127	0.0367397	0.254432	0.531625
ABCA1	7.79343	-0.357152	0.0779829	0.025286
ABCA13	1.66961	-0.095472	0.704486	0.870953
ABCB9	6.93651	0.364236	0.267439	0.543183
ABRACL	0.350102	-0.250208	0.0315549	0.150634
ACAA2	7.31975	0.130964	0.742737	0.904051
ACE	1.81207	0.014758	0.962592	0.991697
ACP2	6.59575	-0.371599	0.273872	0.544415
ACTA2	6.1698	0.0289022	0.838534	0.945519
ACTG1	3.43282	-0.102601	0.623432	0.820872
ACTN4	NA - filtered out	NA	NA	NA
ADAMTS13	2.88855	-0.729449	0.016294	0.106437
ADAMTSL4	2.03566	0.72096	0.00757517	0.0728554
ADGRF5	NA - filtered out	NA	NA	NA
ADGRG6	NA - filtered out	NA	NA	NA
ADI1	0.853127	-0.557181	0.0115722	0.0850365
ADIPOQ	5.74738	-0.144711	0.353954	0.617296
ADSS2	12.0416	-0.0030086	0.944687	0.988349
AEBP2	NA - filtered out	NA	NA	NA
AFDN	1.78001	-0.319129	0.309753	0.583799
AFM	11.4663	-0.00726427	0.907104	0.980941
AGT	11.4363	0.045119	0.318928	0.588713
AHSG	13.3942	0.0232298	0.626584	0.821215
AKAP9	4.44729	-0.733918	0.00604525	0.064113
ALB	16.2747	-0.0240629	0.272712	0.544415
ALCAM	3.54843	-0.0193604	0.929161	0.987574
ALDH1L1	2.45876	-0.741389	0.0169968	0.107921
ALDOA	2.78818	-0.0408921	0.884653	0.969136
ALDOB	3.26218	-0.00978917	0.978295	0.996581
ALMS1	5.81918	-0.372522	0.293365	0.569319
ALOX12	NA - filtered out	NA	NA	NA
AMBP	11.4567	0.00943727	0.831875	0.944646
ANG	1.79694	-0.35725	0.162596	0.407799
ANLN	NA - filtered out	NA	NA	NA
ANPEP	4.54325	-0.226695	0.00680692	0.0674504
ANTXR2	NA - filtered out	NA	NA	NA
ANXA5	NA - filtered out	NA	NA	NA
ANXA8	NA - filtered out	NA	NA	NA
AOC3	3.46073	-0.25684	0.432526	0.683266
APCS	8.95812	-0.0033951	0.982918	0.997328
APMAP	5.4403	0.157964	0.342095	0.607962
APOA1	15.5556	0.0879233	0.0115225	0.0850365
APOA2	12.4797	-0.104239	0.019965	0.11469
APOA5	0.38709	0.176051	0.196425	0.453929
APOC1	9.97473	0.294276	0.057183	0.211415
APOC2	11.6471	0.0240001	0.729573	0.893868
APOC3	13.2508	-0.033686	0.554961	0.777183
APOC4	7.22032	-0.0231309	0.819716	0.944449
APOD	11.079	0.00501209	0.920595	0.987501
APOE	11.682	0.171068	0.21532	0.476587
APOF	7.35208	0.0659357	0.318696	0.588713
APOH	12.1999	0.0362571	0.327351	0.593064
APOL1	9.50942	0.135151	0.0501785	0.195338
APOLD1	3.15306	0.682016	0.0204738	0.116434
APOM	10.7283	-0.109263	0.0157337	0.106437
ARF4	NA - filtered out	NA	NA	NA
ARHGDIB	NA - filtered out	NA	NA	NA
ARHGEF11	3.32357	0.192758	0.574415	0.78499
ARHGEF17	NA - filtered out	NA	NA	NA
ARHGEF2	0.49343	0.108155	0.248093	0.523395
ARL6IP5	NA - filtered out	NA	NA	NA
ARPC4	0.809762	-0.353808	0.0304686	0.147603
ARR3	4.4436	-0.259642	0.376582	0.630238
ASIC2	0.37029	-0.00798301	0.886152	0.969136
ATG2B	2.01011	-0.25559	0.386886	0.638948
ATP10A	2.55717	-0.460566	0.17677	0.428155
ATP1A4	5.10791	-0.309456	0.350959	0.615354
ATP5F1A	NA - filtered out	NA	NA	NA
ATP5F1B	NA - filtered out	NA	NA	NA
ATP6V1H	NA - filtered out	NA	NA	NA
ATRN	6.21665	0.0523488	0.296557	0.57232
AZGP1	12.2256	-0.0373118	0.281931	0.555331
B2M	5.53177	-0.0300491	0.647984	0.83697
B3GNT2	NA - filtered out	NA	NA	NA
BASP1	NA - filtered out	NA	NA	NA
BCHE	8.20646	0.164245	0.00618371	0.064113
BEST3	NA - filtered out	NA	NA	NA
BICDL1	NA - filtered out	NA	NA	NA
BLTP2	0.612537	0.127668	0.501003	0.736306
BLVRB	3.51762	0.246701	0.0688591	0.238274
BST1	3.68556	0.469751	0.118749	0.332869
BTD	7.90994	0.117303	0.0450212	0.183621
C1QB	9.37684	-0.075004	0.0757883	0.25235
C1QC	10.7335	-0.0933248	0.0296425	0.146714
C1R	8.22987	-0.136174	0.00518532	0.058469
C1S	9.91023	-0.142342	0.00443672	0.0580323
C3	14.0804	0.213562	0.128932	0.349883
C4A	12.9879	0.202145	0.167631	0.4137
C4B	9.7015	-0.119046	0.0754381	0.25235
C4BPA	12.1267	-0.0438422	0.368694	0.6263
C4BPB	8.32708	-0.15216	0.00984482	0.0815002
C5	9.94572	0.141829	0.019597	0.11469
C7	7.31616	-0.0719641	0.188733	0.44508
C8A	8.99451	-0.146063	0.00539837	0.0588423
C8B	8.17045	0.102263	0.0656546	0.229615
C8G	9.32403	0.10092	0.452501	0.694685
C9	11.0003	-0.0570776	0.400903	0.652215
C9orf72	1.49856	0.284161	0.131742	0.0354565
CA1	7.32365	0.00192236	0.980821	0.997328
CA2	3.14241	-0.0432105	0.883587	0.969136
CADPS2	NA - filtered out	NA	NA	NA
CALD1	NA - filtered out	NA	NA	NA
CALM1	0.680426	0.265417	0.0979959	0.292645
CALML5	1.55468	-0.361759	0.158749	0.404459
CALR	NA - filtered out	NA	NA	NA
CAMP	4.95652	-0.339372	0.00781009	0.0740261
CANX	NA - filtered out	NA	NA	NA
CAP1	0.649772	0.0262824	0.85973	0.95795
CAST	NA - filtered out	NA	NA	NA
CAT	2.72172	-0.323977	0.138078	0.367085
CAVIN2	0.545375	-0.226109	0.0399999	0.16987
CCDC126	3.44659	0.270591	0.0541781	0.204812
CCDC148	NA - filtered out	NA	NA	NA
CCDC168	NA - filtered out	NA	NA	NA
CCDC18	1.09953	0.542083	0.00532787	0.0588423
CCDC196	1.85971	0.134265	0.680252	0.857474
CCDC42	1.23504	-0.0670343	0.797091	0.933419
CCDC66	4.34353	0.269496	0.320669	0.588908
CCDC68	NA - filtered out	NA	NA	NA
CCDC88C	1.8772	0.626285	0.0250325	0.133667
CCIN	4.69367	-0.357579	0.303578	0.582228
CCL14	0.967402	0.166189	0.369912	0.626742
CCL18	0.826348	0.269978	0.0962381	0.290045
CCSER1	0.690132	-0.0531751	0.564718	0.778188
CCSER2	0.496643	0.080431	0.589435	0.799773
CCT3	1.0643	-0.337716	0.0994594	0.293002
CD109	2.14547	0.36032	0.126768	0.345444
CD163	0.651606	-0.0248085	0.885621	0.969136
CD36	NA - filtered out	NA	NA	NA
CD44	6.1834	0.0503135	0.409483	0.659611
CD5L	10.2635	-0.0496924	0.836315	0.944646
CD93	4.36998	0.669777	0.00485991	0.058469
CDC5L	11.0613	0.223135	0.268643	0.54336
CDC6	3.41562	-0.258387	0.417161	0.666173
CDH1	4.47763	-0.00738729	0.945423	0.988349
CDH13	4.28181	0.0203144	0.902398	0.980346
CELSR3	4.19078	-0.472051	0.191589	0.447498
CEP135	0.468236	0.0666838	0.188239	0.44508
CEP250	2.04156	0.172364	0.602912	0.808917
CETP	5.94425	-0.242084	0.021465	0.119984
CFAP99	5.74174	0.265471	0.446564	0.692068
CFB	11.4048	-0.0590769	0.258165	0.536
CFD	6.1197	0.0257307	0.647905	0.83697
CFH	12.2684	-0.0953815	0.0100263	0.0819091
CFHR1	10.7612	0.0595639	0.275633	0.546255
CFHR2	6.59026	-0.322965	0.0264034	0.135953
CFHR3	8.92338	-0.0447319	0.498837	0.736306
CFHR4	6.95477	0.0398463	0.823992	0.944646
CFHR5	4.58031	-0.00199192	0.993243	0.997328
CFI	9.55479	-0.127741	0.00805439	0.075251
CFL1	0.414252	0.181118	0.202477	0.461394
CFP	5.13688	0.0432267	0.873716	0.968492
CHGA	1.20336	0.0741285	0.777904	0.921647
CHL1	5.01139	-0.0115845	0.952352	0.990204
CHST9	NA - filtered out	NA	NA	NA
CKM	NA - filtered out	NA	NA	NA
CLCN6	6.45344	0.0493812	0.738051	0.900533
CLEC2D	NA - filtered out	NA	NA	NA
CLEC3B	7.40174	-0.0018893	0.963834	0.991697
CLIC1	NA - filtered out	NA	NA	NA
CLTC	NA - filtered out	NA	NA	NA
CLU	12.6652	-0.000771238	0.975891	0.996581
CNDP1	7.78496	0.0564113	0.490892	0.732016
CNTN1	2.58218	-0.23276	0.344095	0.608211
COL18A1	3.41631	0.18888	0.450621	0.69458
COLEC10	5.35451	0.273106	0.0785327	0.25286
COLEC11	5.31566	0.103435	0.165886	0.410945
COMP	0.663163	0.0373946	0.767344	0.917721
CORO1C	NA - filtered out	NA	NA	NA
CP	12.3852	0.00559713	0.908171	0.980941
CPB2	7.80401	0.00937869	0.834699	0.944646
CPN1	7.31375	0.0420897	0.375029	0.630238
CPN2	9.47004	0.165354	0.120015	0.333999
CPQ	3.41912	0.500895	0.0773155	0.252822
CRIM1	2.72679	-0.21471	0.497379	0.736306
CRP	5.7347	-0.759748	0.01834	0.112097
CRTAC1	5.66311	0.0577815	0.413165	0.66228
CRYBG3	NA - filtered out	NA	NA	NA
CSF1R	4.55755	-0.101162	0.384537	0.63779
CSMD2	NA - filtered out	NA	NA	NA
CSRP1	NA - filtered out	NA	NA	NA
CST3	6.27812	0.0228421	0.687902	0.858565
CTBS	3.81301	0.214441	0.0110883	0.0835679
CTSG	NA - filtered out	NA	NA	NA
CTSV	1.13982	-0.211405	0.364366	0.623537
CYB5R3	0.662448	-0.122179	0.533834	0.76094
CYCS	0.269891	-0.154974	0.170222	0.413849
CYFIP1	NA - filtered out	NA	NA	NA
DBH	4.96221	0.496673	0.0393631	0.168258
DCAF7	NA - filtered out	NA	NA	NA
DEFA1	3.52388	0.399552	0.189913	0.445172
DNAJC11	NA - filtered out	NA	NA	NA
DNM1L	NA - filtered out	NA	NA	NA
DPEP2	NA - filtered out	NA	NA	NA
DPP4	3.02494	0.2699	0.261285	0.539055
DSG2	5.87914	0.00810983	0.879649	0.969136
DST	2.54191	0.015165	0.96436	0.991697
DZANK1	5.96065	0.0216292	0.9437	0.988349
ECM1	8.00245	-0.112528	0.0999894	0.293242
EFEMP1	4.68323	-0.172242	0.366067	0.623537
EIF4G2	0.51457	0.00908962	0.965919	0.991697
ELP1	1.56439	0.00446363	0.989626	0.997328
ENPP2	3.06098	0.0315206	0.835531	0.944646
EP400	NA - filtered out	NA	NA	NA
EPHX2	2.68589	0.708137	0.0361102	0.160654
EPX	9.30075	-0.125066	0.714661	0.88125
ERAP1	1.47602	-0.55777	0.0304331	0.147603
ERCC6L2	2.84238	-0.416766	0.27015	0.54336
ERFL	NA - filtered out	NA	NA	NA
ERMAP	NA - filtered out	NA	NA	NA
ESYT1	NA - filtered out	NA	NA	NA
F10	8.90541	-0.153773	0.00936052	0.0795036
F11	5.39122	0.132186	0.0379554	0.165407
F12	8.31928	-0.368806	0.0232633	0.125927
F13A1	7.79771	0.127337	0.0383033	0.165407
F13B	7.29442	-0.114263	0.044826	0.183621
F2	11.705	-0.0926342	0.0578336	0.21249
F5	7.0674	0.125061	0.0359875	0.160654
F7	5.53418	0.151639	0.0297364	0.146714
F9	7.12814	0.069036	0.1191	0.332869
FANCG	4.73161	-0.344851	0.213907	0.475833
FAT2	NA - filtered out	NA	NA	NA
FBLN1	7.76602	0.155942	0.00466359	0.058469
FBLN5	2.9923	-0.221884	0.509178	0.744972
FBXL20	7.03555	0.844959	0.0161023	0.106437
FCGBP	3.79646	0.227213	0.443132	0.690006
FCGR3A	4.80244	-0.585483	0.0111168	0.0835679
FCGR3B	5.31159	-0.233432	0.241355	0.514158
FCN2	5.83541	-0.299622	0.0701332	0.240142
FCN3	8.88165	0.163524	0.0191805	0.11469
FERMT3	1.27332	-0.217027	0.301985	0.580876
FETUB	7.58057	0.216963	0.165427	0.410945
FGA	14.818	-0.116412	0.0255235	0.134616
FGB	15.0326	-0.055961	0.264803	0.542888
FGG	13.6829	-0.0597156	0.332213	0.596889
FGL1	2.3658	0.146998	0.603156	0.808917
FHDC1	NA - filtered out	NA	NA	NA
FHL1	NA - filtered out	NA	NA	NA
FITM1	NA - filtered out	NA	NA	NA
FN1	12.4305	-0.100494	0.330122	0.594765
FREM2	3.55118	0.339646	0.0166003	0.106437
FRMPD1	6.4036	0.0522218	0.669725	0.853801
FSTL1	2.59027	0.283041	0.130077	0.351531
FSTL4	0.973267	0.225756	0.352639	0.616647
FUCA1	4.17786	0.291711	0.182668	0.436003
G6PD	NA - filtered out	NA	NA	NA
GAD1	4.25827	-0.192794	0.570184	0.781761
GALE	9.41645	-0.0682937	0.805857	0.938006
GALNT17	1.41329	0.0787483	0.745373	0.904405
GANAB	0.208521	0.0889534	0.377448	0.630238
GAPDH	3.21013	0.612246	0.0712731	0.242774
GATA3	NA - filtered out	NA	NA	NA
GC	12.6213	-0.0552668	0.0585157	0.212607
GCKR	9.22147	0.235116	0.0760137	0.25235
GDI2	NA - filtered out	NA	NA	NA
GFM1	NA - filtered out	NA	NA	NA
GGH	5.24645	-0.122953	0.347431	0.610806
GKN1	NA - filtered out	NA	NA	NA
GNPTG	4.53661	0.1691	0.491135	0.732016
GP1BA	6.36429	0.0403199	0.53137	0.76094
GP1BB	1.30727	-0.630938	0.00857108	0.077854
GP5	NA - filtered out	NA	NA	NA
GP9	NA - filtered out	NA	NA	NA
GPI	NA - filtered out	NA	NA	NA
GPLD1	7.69382	-0.298083	0.0452034	0.183621
GPR32P1	NA - filtered out	NA	NA	NA
GPX3	8.50723	-0.0261931	0.623222	0.820872
GRN	0.177078	0.0229494	0.480516	0.724096
GSN	10.4976	-0.0540748	0.23519	0.504309
GSR	0.646637	0.181184	0.321468	0.588908
GSTO1	0.899707	0.138093	0.532288	0.76094
GSTP1	NA - filtered out	NA	NA	NA
GTF2E1	9.43805	0.591501	0.0463875	0.185706
GTF3C1	1.12025	-0.529713	0.0322838	0.152598
H2AC4	0.816213	-0.299671	0.0806339	0.257242
H2BK1	0.85664	-0.139779	0.494644	0.735221
H6PD	0.498365	-0.186301	0.359204	0.623128
HABP2	6.24884	0.187599	0.113632	0.321711
HBA1	12.8982	0.0792282	0.146378	0.387574
HBB	11.6338	0.0827444	0.305728	0.583041
HBD	7.35819	0.164018	0.0130864	0.0945569
HBE1	0.244866	-0.0540144	0.308424	0.583563
HBG1	13.0476	-0.995295	0.00418399	0.0558434
HFM1	0.574852	-0.292597	0.0788736	0.25286
HGFAC	6.63744	0.117897	0.0699917	0.240142
HIF1AN	1.96496	-0.295852	0.316962	0.588713
HK1	NA - filtered out	NA	NA	NA
HLA_A	NA - filtered out	NA	NA	NA
HLA_B	NA - filtered out	NA	NA	NA
HLA-A	1.15759	-0.165909	0.521326	0.755981
HLA-B	0.467072	-0.346741	0.0572134	0.0211415
HMSD	2.92233	0.0920269	0.748898	0.905322
HNMT	NA - filtered out	NA	NA	NA
HP	15.6041	-0.108081	0.0549042	0.206364
HPCAL1	NA - filtered out	NA	NA	NA
HPR	9.55985	0.00796142	0.948444	0.989286
HPX	14.4266	-0.019393	0.594998	0.80565
HRG	11.9622	-0.0577973	0.247019	0.522816
HSP90AB1	NA - filtered out	NA	NA	NA
HSP90B1	0.376825	-0.193394	0.152231	0.399835
HSPA1L	1.19589	0.04829	0.827284	0.944646
HSPA5	4.82092	0.0915787	0.10781	0.309244
HSPA8	0.314084	0.0120842	0.918362	0.987501
HSPB1	NA - filtered out	NA	NA	NA
HSPD1	NA - filtered out	NA	NA	NA
HSPG2	1.06609	-0.119864	0.520081	0.755851
HYAL1	NA - filtered out	NA	NA	NA
HYI	NA - filtered out	NA	NA	NA
ICAM1	4.66781	-0.0767371	0.619681	0.820872
ICAM2	4.86264	0.125933	0.123435	0.340619
ICOSLG	0.814032	0.0177558	0.925594	0.987501
IDE	NA - filtered out	NA	NA	NA
IDH1	0.298579	-0.196984	0.100979	0.29449
IDH2	NA - filtered out	NA	NA	NA
IDI2_AS1	NA - filtered out	NA	NA	NA
IDI2-AS1	0.867336	-0.362031	0.161915	0.407799
IFNA1	4.39418	-0.112544	0.534177	0.76094
IGF2	2.39448	-0.131637	0.667844	0.853724
IGFALS	9.03332	-0.0950061	0.177416	0.428155
IGFBP1	7.69671	-0.0203181	0.817974	0.944449
IGFBP2	NA - filtered out	NA	NA	NA
IGFBP3	6.08688	0.14436	0.234922	0.504309
IGFBP5	NA - filtered out	NA	NA	NA
IGFBP6	4.44698	-0.0264699	0.814487	0.944449
IGFBP7	NA - filtered out	NA	NA	NA
IGHA1	13.7302	-0.0140739	0.819424	0.944449
IGHA2	14.6412	0.0238651	0.7437	0.904051
IGHD	6.36289	-0.969738	0.0165313	0.106437
IGHE	0.985172	-0.208825	0.4357	0.686622
IGHG1	15.6427	-0.00220278	0.941931	0.988349
IGHG2	15.0649	0.0207264	0.685565	0.857474
IGHG3	12.3313	0.173624	0.0298363	0.146714
IGHM	13.6643	-0.0632817	0.58761	0.798954
IGHV1_18	NA - filtered out	NA	NA	NA
IGHV1_2	NA - filtered out	NA	NA	NA
IGHV1_24	NA - filtered out	NA	NA	NA
IGHV1_3	NA - filtered out	NA	NA	NA
IGHV1_45	NA - filtered out	NA	NA	NA
IGHV1_46	NA - filtered out	NA	NA	NA
IGHV1_58	NA - filtered out	NA	NA	NA
IGHV1_69	NA - filtered out	NA	NA	NA
IGHV1_8	NA - filtered out	NA	NA	NA
IGHV1-18	5.933	-0.140087	0.685717	0.857474
IGHV1-2	8.19054	0.102061	0.255695	0.532561
IGHV1-24	2.24794	0.0430068	0.908945	0.980941
IGHV1-3	6.01453	-0.965533	0.00390837	0.0532516
IGHV1-45	6.41686	-0.150674	0.251391	0.528225
IGHV1-46	7.37587	-0.136577	0.378721	0.630238
IGHV1-58	4.50731	-0.103805	0.732148	0.894999
IGHV1-69	7.86101	-0.114064	0.162746	0.0407799
IGHV1-8	5.60652	-0.101999	0.768977	0.917721
IGHV2_26	NA - filtered out	NA	NA	NA
IGHV2_5	NA - filtered out	NA	NA	NA
IGHV2_70	NA - filtered out	NA	NA	NA
IGHV2_70D	NA - filtered out	NA	NA	NA
IGHV2-26	8.5074	0.159481	0.0781164	0.25286
IGHV2-5	3.57162	-0.0147605	0.95785	0.991697
IGHV2-70	0.353037	0.21888	0.061193	0.217501
IGHV2-70D	8.71767	-0.235211	0.514592	0.749539
IGHV3_13	NA - filtered out	NA	NA	NA
IGHV3_15	NA - filtered out	NA	NA	NA
IGHV3_20	NA - filtered out	NA	NA	NA
IGHV3_23	NA - filtered out	NA	NA	NA
IGHV3_30	NA - filtered out	NA	NA	NA
IGHV3_35	NA - filtered out	NA	NA	NA
IGHV3_38	NA - filtered out	NA	NA	NA
IGHV3_38_3	NA - filtered out	NA	NA	NA
IGHV3_43	NA - filtered out	NA	NA	NA
IGHV3_43D	NA - filtered out	NA	NA	NA
IGHV3_49	NA - filtered out	NA	NA	NA
IGHV3_64	NA - filtered out	NA	NA	NA
IGHV3_64D	NA - filtered out	NA	NA	NA
IGHV3_7	NA - filtered out	NA	NA	NA
IGHV3_72	NA - filtered out	NA	NA	NA
IGHV3_73	NA - filtered out	NA	NA	NA
IGHV3-13	7.05052	0.0699121	0.421046	0.669985
IGHV3-35	8.36843	0.153625	0.0338417	0.153698
IGHV3-38	8.29683	-0.0259428	0.664772	0.853724
IGHV3-38-3	5.80249	0.069628	0.564963	0.778188
IGHV3-43	6.40344	0.0560166	0.703541	0.870953
IGHV3-43D	8.06866	0.107554	0.290011	0.564486
IGHV3-49	9.01957	0.0611806	0.607652	0.812688
IGHV3-64	7.89743	0.163967	0.0088666	0.00786007
IGHV3-64D	7.91382	0.084429	0.237807	0.508255
IGHV3-7	12.233	0.0502278	0.402032	0.652429
IGHV3-72	11.2112	0.00127803	0.986138	0.997328
IGHV3-73	10.6148	0.0446021	0.444178	0.690006
IGHV3-74	11.0956	-0.278654	0.062948	0.22253
IGHV4_34	NA - filtered out	NA	NA	NA
IGHV4_38_2	NA - filtered out	NA	NA	NA
IGHV4_4	NA - filtered out	NA	NA	NA
IGHV4-28	6.08787	0.047943	0.532062	0.76094
IGHV4-30-2	8.05237	0.0399362	0.776518	0.921647
IGHV4-34	10.3205	-0.0538023	0.319561	0.588713
IGHV4-4	4.78715	-0.169327	0.603596	0.808917
IGHV5_10_1	NA - filtered out	NA	NA	NA
IGHV5_51	NA - filtered out	NA	NA	NA
IGHV5-10-1	9.08387	0.000164604	0.999495	0.00999495
IGHV5-51	9.16852	0.142158	0.0139199	0.0989525
IGHV6_1	NA - filtered out	NA	NA	NA
IGHV6-1	9.59601	0.101865	0.207487	0.471169
IGKJ1	8.12037	-0.152679	0.0827163	0.261336
IGKV1_27	NA - filtered out	NA	NA	NA
IGKV1_37	NA - filtered out	NA	NA	NA
IGKV1_39	NA - filtered out	NA	NA	NA
IGKV1_5	NA - filtered out	NA	NA	NA
IGKV1-12	9.08453	0.0245118	0.637964	0.830617
IGKV1-16	7.33961	0.0680506	0.498233	0.736306
IGKV1-17	7.75594	0.192065	0.0069881	0.0682122
IGKV1-27	4.59363	0.0233071	0.924392	0.987501
IGKV1-37	8.73421	-0.12845	0.223178	0.0484912
IGKV1-39	5.26058	-0.0691074	0.56599	0.778188
IGKV1-5	9.76043	0.0305932	0.574939	0.78499
IGKV1-8	7.89479	0.122939	0.0163315	0.106437
IGKV1D_13	NA - filtered out	NA	NA	NA
IGKV1D_16	NA - filtered out	NA	NA	NA
IGKV1D_33	NA - filtered out	NA	NA	NA
IGKV1D_8	NA - filtered out	NA	NA	NA
IGKV1D-13	8.97476	-0.326252	0.0223308	0.123578
IGKV1D-16	8.49082	0.180211	0.122831	0.340387
IGKV1D-33	9.61841	-0.123309	0.159557	0.404459
IGKV1D-8	5.36659	0.0318609	0.827895	0.944646
IGKV2_24	NA - filtered out	NA	NA	NA
IGKV2_28	NA - filtered out	NA	NA	NA
IGKV2_30	NA - filtered out	NA	NA	NA
IGKV2_40	NA - filtered out	NA	NA	NA
IGKV2-24	8.32681	0.0406763	0.692033	0.860437
IGKV2-28	5.54344	0.0597806	0.782562	0.925489
IGKV2-30	0.780297	0.122552	0.536578	0.761218
IGKV2-40	4.32657	-0.384497	0.149298	0.393715
IGKV2D_29	NA - filtered out	NA	NA	NA
IGKV2D_30	NA - filtered out	NA	NA	NA
IGKV2D-29	10.3528	0.0682767	0.361538	0.623537
IGKV3_15	NA - filtered out	NA	NA	NA
[truncated: 459 more rows]
